# Supplementary material for: Integrated Clinical and Molecular Profiling of Fetal Growth Disorders in the First Trimester
Source: Int J Mol Sci. 2026 May 8;27(10):4192. doi: 10.3390/ijms27104192 (PMC13206995; doi:10.3390/ijms27104192)
Supplement: Supplementary file 1 [file ijms-27-04192-s001.zip]

Archive with 2 entries (2 files):
- Supplementary figure_040502026.pdf
- Supplementary tables.xlsx
