# Supplementary material for: Integrated Clinical and Molecular Profiling of Fetal Growth Disorders in the First Trimester
Source: Int J Mol Sci. 2026 May 8;27(10):4192. doi: 10.3390/ijms27104192 (PMC13206995; doi:10.3390/ijms27104192)
Supplement: Supplementary file 1 [file ijms-27-04192-s001.zip › Supplementary tables.xlsx]

## Sheet: Table S1
Table S1. Clinical characteristics of the four study groups. Data are presented as Me (Q1, Q3) for continuous variables or n (%) for categorical variables. P-values indicate overall group comparisons (Kruskal-Wallis test for continuous variables, chi-square test for categorical variables). Post hoc pairwise comparisons were performed for parameters with overall p < 0.05. Statistically significant…
Parametr	Control (n = 83)	GDM (n = 55)	Is. IUGR (n =22)	Is. LGA (n =33)	P
Anamnesis
Birth number	2 (1; 2)	1 (1; 2)	1.5 (1; 2)	1 (1; 2)	0.53
Nulliparious, n(%)	40(48%)	32(58%)	11(50%)	21(64%)	0.41
Miscarriage, n(%)	4(5%)	3(5%)	7(32%)	1(3%)	<0.001 pC-G=0.006 pC-I=0.04
Preterm del., n(%)	3(4%)	4(7%)	2(9%)	1(3%)	0.59
PE, n(%)	0(0%)	0(0%)	1(5%)	0(0%)	0.05
IUGR, n(%)	0(0%)	0(0%)	3(14%)	0(0%)	<0.001
GDM, n(%)	2(2%)	4(7%)	0(0%)	0(0%)	0.17
Macrosomia, n(%)	1(1%)	7(13%)	0(0%)	12(36%)	<0.001 pC-L<0.001 pI-L = 0.02
Habitual miscarriage, n(%)	0(0%)	3(5%)	3(14%)	1(3%)	0.02 pC-I = 0.04
Myoma, n(%)	8(10%)	9(16%)	5(23%)	6(18%)	0.35
The 1st trimester screening
IVF, n(%)	0(0%)	4(7%)	0(0%)	2(6%)	0.06
Age, years	30.3 (27.4; 32.7)	34.7 (31.7; 36.3)	30.6 (29.0; 33.0)	33.2 (28.4; 34.8)	<0.001 pC-G<0.001
Male sex fetus, n(%)	41(49%)	31(56%)	11(50%)	24(73%)	0.14
Gest age, weeks	12.43 (12.14; 12.86)	12.57 (12.29; 12.86)	12.17 (11.61; 12.43)	12.57 (12.14; 13)	0.04 pG-I = 0.02 pI-L = 0.03
BMI, kg/m2	21.22 (19.18; 23.01)	23.23 (21.45; 27.27)	21.61 (20.31; 24.64)	24.09 (22.95; 27.7)	<0.001 pC-G <0.001 pC-L <0.001 pI-L = 0.02
Obesity, n(%)	1(1%)	10(18%)	1(5%)	2(6%)	0.002 pC-G = 0.006
TSH, mIU/L	1.79 (1.24; 2.24)	1.8 (1.18; 2.16)	2.16 (1.85; 3.2)	1.15 (0.84; 1.76)	0.002 pC-I = 0.04 pI-L < 0.001
PAPP-A, mIU/L	3.09 (2.08; 4.59)	2.84 (1.9; 4.26)	1.92 (0.91; 2.24)	3.1 (2.23; 4.39)	0.001 pC-I < 0.001 pG-I = 0.01 pI-L = 0.002
PlGF, pg/mL	25.79 (19.9; 32.46)	27.69 (16.56; 35.46)	18.61 (12.13; 22.6)	23.32 (21.6; 27.67)	0.001 pC-I< 0.001 pG-I= 0.001 pI-L=0.03
free β-hCG, мIU/L	52.91 (37.38; 76.31)	44.5 (28.52; 57.3)	44.8 (31.17; 75.17)	46.51 (25.61; 56.6)	0.11
PI ut. art.	1.57 (1.31; 2.03)	1.68 (1.46; 1.94)	2.05 (1.52; 2.36)	1.8 (1.38; 1.97)	0.14
MAP, mm Hg	83.3 (77.1; 86.5)	83.3 (78.3; 90.6)	85.8 (80.2; 88.3)	85.8 (82.1; 89.0)	0.14
Pregnancy
Aspirin, n(%)	2(2%)	10(18%)	5(23%)	2(6%)	0.003 pC-G=0.02 pC-I=0.02
CAH, n(%)	0(0%)	2(4%)	2(9%)	1(3%)	0.1
GAH, n(%)	0(0%)	1(2%)	0(0%)	3(9%)	0.02
Renal disorders, n(%)	0(0%)	2(4%)	1(5%)	2(6%)	0.23
LMWH, n(%)	0(0%)	14(25%)	10(45%)	4(12%)	<0.001 pC-G<0.001 pC-I <0.001 pC-L = 0.04
Delivery
Gest. age, weeks	39.5 (39; 40.2)	38.6 (38; 39.45)	37.8 (35.25; 38.2)	40 (39; 40.3)	<0.001 pC-G <0.001 pC-I <0.001 pG-I = 0.04 pG-L < 0.001 pI-L < 0.001
SAP, mm Hg	114 (110; 118.5)	115 (110; 120)	121 (116; 139)	117 (112; 120)	0.001 pC-I < 0.001 pG-I =0.01
DAP, mm Hg	70 (70; 75)	74 (70; 77.5)	77 (71; 89)	74 (70; 76)	0.01 pC-I = 0.005
PI ut. art.	1.57 (1.31; 2.02)	1.64 (1.47; 1.92)	1.97 (1.52; 2.36)	1.78 (1.38; 1.96)	0.2
PI umb. art.	0.79 (0.70; 0.90)	0.81 (0.72; 0.91)	0.92 (0.82; 1.08)	0.69 (0.62; 0.78)	<0.001 pC-I = 0.01 pC-L=0.007 pG-L=0.003 pI-L<0.001
PI Midl. brain. Art	1.45 (1.27; 1.79)	1.48 (1.26; 1.71)	1.5 (1.4; 1.61)	1.38 (1.27; 1.58)	0.29
Cer-plac. ratio.	1.84 (1.55; 2.2)	1.85 (1.46; 2.13)	1.6 (1.23; 1.8)	2.03 (1.82; 2.33)	<0.001 pC-I = 0.004 pG-I=0.03 pI-L<0.001
AST, IU/L	17.2 (13.2; 23.6)	18.1 (15.1; 24.3)	19.1 (15.0; 23.9)	18.5 (14.6; 23.5)	0.4
ALT, IU/L	18.2 (10.4; 27.9)	15.1 (11; 20.7)	17.6 (13.4; 22.4)	14.6 (10.2; 22.9)	0.52
LDH, IU/L	328.6 (275.3; 375.0)	313.7 (254; 390.9)	311.7 (257.0; 382.5)	324.4 (283.6; 366.1)	1
Creatinine, μmol/L	67.8 (62.85; 71.9)	75.2 (70.3; 79.5)	70.2 (62.12; 78.5)	73.0 (67.3; 83.1)	<0.001 pС-G < 0.001 pC-L = 0.004
Trombocytes, 109/L	238 (198; 269)	225 (189; 259)	257 (184; 283)	203 (180; 254)	0.29
Preterm, n(%)	0(0%)	3(5%)	8(36%)	0(0%)	<0.001
Type, n(%)	surg. - 9(11%) phys. - 74(89%)	surg. - 25(45%) phys. - 30(55%)	surg. - 13(59%) phys. - 9(41%)	surg. - 11(33%) phys. - 22(67%)	<0.001 pC-G <0.001 pC-I < 0.001
Initial, n(%)	pre-del. CS - 5(6%) spont. - 66(80%) induced - 12(14%)	pre-del. CS - 20(36%) spont. - 20(36%) induced - 15(27%)	pre-del. CS - 12(55%) spont. - 6(27%) induced - 4(18%)	pre-del. CS - 7(21%) spont. - 15(45%) induced - 11(33%)	<0.001 pC-G <0.001 pC-I <0.001 pC-L =0.007
ECS, n(%)	4(5%)	10(18%)	10(45%)	5(15%)	<0.001 pC-I <0.001
Newborn
Weight, g	3400 (3183; 3624)	3370 (2934; 3711)	2320 (1830; 2593)	4215 (4092; 4426)	<0.001 pC-I <0.001 pG-I <0.001 pC-L <0.001 pG-L <0.001 pI-L <0.001
Apgar, 1 min	8 (8; 8)	8 (8; 8)	8 (8; 8)	8 (8; 8)	0.004 pC-I =0.001 pG-I = 0.007
Apgar, 5 min	9 (9; 9)	9 (9; 9)	9 (8; 9)	9 (9; 9)	<0.001 pC-I < 0.001 pG-I =0.001 pI-L < 0.001

## Sheet: Table S2
Table S2. Clinical characteristics of GDM subgroups. Data are presented as Me(Q1, Q3) for continuous or n (%) for categorical variables. P-values indicate overall group comparisons (Kruskal-Wallis test for continuous variables, chi-square test for categorical variables). Post hoc pairwise comparisons were performed for parameters with overall p < 0.05. Statistically significant parameters are ind…
Parameter	GDM_NW (n=39)	GDM_IUGR (n=8)	GDM_LGA (n =8)	P
Anamnesis
Birth number	1 (1; 2)	2 (1; 2)	1.5 (1; 2)	0.49
Nulliparious, n(%)	25(64%)	3(38%)	4(50%)	0.33
Miscarriage, n(%)	3(8%)	0(0%)	0(0%)	0.52
Preterm del., n(%)	3(8%)	1(12%)	0(0%)	0.62
PE, n(%)	0(0%)	0(0%)	0(0%)	1
IUGR, n(%)	0(0%)	0(0%)	0(0%)	1
GDM, n(%)	4(10%)	0(0%)	0(0%)	0.41
Macrosomia, n(%)	3(8%)	0(0%)	4(50%)	0.002 pGN-GL = 0.004
Habitual miscarriage, n(%)	3(8%)	0(0%)	0(0%)	0.52
Myoma, n(%)	5(13%)	2(25%)	2(25%)	0.54
The 1st trimester screening
IVF, n(%)	3(8%)	1(12%)	0(0%)	0.62
Age, years	34.7 (31.45; 36.05)	33.9 (31.67; 37.02)	34.8 (33.55; 36.7)	0.7
Male sex fetus, n(%)	23(59%)	3(38%)	5(62%)	0.5
Gest age, weeks	12.57 (12.36; 12.93)	12.59 (12.25; 12.79)	12.36 (12.25; 12.46)	0.32
BMI, kg/m2	23.23 (21.6; 28.65)	23.74 (22.08; 26.11)	23.09 (21.08; 25.85)	0.72
Obesity, n(%)	8(21%)	1(12%)	1(12%)	0.78
TSH, mIU/L	1.72 (1.23; 2.14)	2.28 (2.05; 2.86)	0.9 (0.72; 1.4)	0.002 pGN-GI = 0.03 pGI-GL <0.001 pGN-GL = 0.04
PAPP-A, mIU/L	3.1 (1.76; 4.78)	2.3 (1.84; 3.05)	2.79 (2.27; 3.04)	0.39
PlGF, pg/mL	29.7 (21.34; 37.28)	14.49 (13.19; 16.99)	28.54 (14.17; 35.93)	0.01 pGN-GI = 0.004
free β-hCG, мIU/L	45.1 (26.21; 55.65)	44.45 (33; 71.78)	42.61 (32.03; 52.99)	0.67
PI ut. art.	1.64 (1.43; 1.9)	1.94 (1.83; 2.03)	1.54 (1.45; 1.74)	0.12
MAP, mm Hg	83.3 (77.6; 90.8)	80.7 (77.0; 91.0)	83.3 (81.6; 84.5)	0.84
Pregnancy
Aspirin, n(%)	8(21%)	2(25%)	0(0%)	0.34
CAH, n(%)	1(3%)	1(12%)	0(0%)	0.33
GAH, n(%)	0(0%)	1(12%)	0(0%)	0.05
Insulintherapy, n(%)	14(36%)	0(0%)	1(12%)	0.07
Diettherapy, n(%)	21(54%)	4(50%)	5(62%)	0.87
Renal disorders, n(%)	2(5%)	0(0%)	0(0%)	0.65
LMWH, n(%)	9(23%)	4(50%)	1(12%)	0.19
Delivery
Gest. age, weeks	38.6 (38.05; 39.4)	37.2 (35.48; 37.55)	39.45 (39.08; 40.1)	<0.001 pGN-GI = 0.001 pGN-GL < 0.001
SAP, mm Hg	114 (110; 118.5)	130 (114.75; 142)	114 (110; 117)	0.07
DAP, mm Hg	74 (70; 76)	77.5 (70; 90)	75.5 (70; 77.75)	0.54
PI ut. art.	1.64 (1.43; 1.88)	1.92 (1.68; 2.09)	1.54 (1.51; 1.74)	0.18
PI umb. art.	0.79 (0.7; 0.9)	0.82 (0.67; 0.94)	0.84 (0.82; 0.92)	0.26
PI Midl. brain. Art	1.49 (1.26; 1.74)	1.28 (1.1; 1.53)	1.54 (1.37; 1.79)	0.2
Cer-plac. ratio.	1.85 (1.48; 2.12)	1.37 (1.19; 1.65)	2.00 (1.82; 2.59)	0.03 pGI-GL=0.01
AST, IU/L	17.6 (14.2; 22.6)	27.5 (23.9; 32.4)	16.4 (15.6; 19.0)	0.01 pGN-GI = 0.008 pGI-GL=0.02
ALT, IU/L	14.6 (10.1; 19.3)	23.1 (13.6; 41.0)	14.7 (13.4; 15.3)	0.36
LDH, IU/L	296.6 (248.8; 391.4)	321.4 (259.0; 371.1)	344.7 (303.8; 394.2)	0.56
Creatinine, μmol/L	74.0 (70.1; 78.3)	76.5 (66.6; 80.9)	77.6 (75.6; 89.0)	0.14
Trombocytes, 109/L	225 (193; 264)	223 (189; 258)	220 (185; 248)	0.88
Preterm, n(%)	0(0%)	3(38%)	0(0%)	<0.001
Type, n(%)	surg. - 16(41%) phys. - 23(59%)	surg. - 6(75%) phys. - 2(25%)	surg. - 3(38%) phys. - 5(62%)	0.19
Initial, n(%)	pre-del. CS - 13(33%) spont. - 15(38%) induced - 11(28%)	pre-del. CS - 4(50%) spont. - 2(25%) induced - 2(25%)	pre-del. CS - 3(38%) spont. - 3(38%) induced - 2(25%)	0.93
ECS, n(%)	6(15%)	4(50%)	0(0%)	0.02
Newborn
Weight, g	3370 (3144; 3623)	1983 (1828; 2106.75)	4058 (4033; 4120.5)	<0.001 pGN-GI < 0.001 pGN-GL <0.001 pGI-GL <0.001
Apgar, 1 min	8 (8; 8)	8 (8; 8)	8 (8; 8)	0.38
Apgar, 5 min	9 (9; 9)	9 (8; 9)	9 (9; 9)	0.12

## Sheet: Table S3
Table S3.Clinical characteristics of IUGR subgroups. Comparison between isolated IUGR and GDM+IUGR. Data are presented as Me (Q1, Q3) for continuous variable or n (%) for categorical variable. P-values were calculated using the Mann-Whitney U test for continuos variables or chi-squared Pearson test for categorical variable. Statistically significant parameters are indicated in bold.
Parametr	iIUGR(n =22)	GDM_IUGR (n=8)	P	Power
Anamnesis
Birth number	1.5 (1; 2)	2 (1; 2)	0.53	0.15
Nulliparious, n(%)	11(50%)	3(38%)	0.85	0.05
Miscarriage, n(%)	7(32%)	0(0%)	0.18	0.27
Preterm del., n(%)	2(9%)	1(12%)	1	0.05
PE, n(%)	1(5%)	0(0%)	1	0.05
IUGR, n(%)	3(14%)	0(0%)	0.68	0.07
GDM, n(%)	0(0%)	0(0%)	1	0.72
Macrosomia, n(%)	0(0%)	0(0%)	1	0.72
Habitual miscarriage, n(%)	3(14%)	0(0%)	0.68	0.07
Myoma, n(%)	5(23%)	2(25%)	1	0.05
Screening 1st trim
IVF, n(%)	0(0%)	1(12%)	0.59	0.08
Age, years	30.6 (29.02; 33.03)	33.9 (31.67; 37.02)	0.03	0.67
Male sex fetus, n(%)	11(50%)	3(38%)	0.85	0.05
Gest age, weeks	12.17 (11.61; 12.43)	12.59 (12.25; 12.79)	0.11	0.43
BMI, kg/m2	21.61 (20.31; 24.64)	23.74 (22.08; 26.11)	0.17	0.17
Obesity, n(%)	1(5%)	1(12%)	1	0.05
TSH, mIU/L	2.16 (1.85; 3.2)	2.28 (2.05; 2.86)	0.8	0.05
PAPP-A, mIU/L	1.92 (0.91; 2.24)	2.3 (1.84; 3.05)	0.28	0.07
PlGF, pg/mL	18.61 (12.13; 22.6)	14.49 (13.19; 16.99)	0.48	0.07
free β-hCG, мIU/L	44.8 (31.17; 75.17)	44.45 (33; 71.78)	0.77	0.06
PI ut. art.	2.05 (1.52; 2.36)	1.94 (1.83; 2.03)	0.62	0.05
MAP, mm Hg	85.75 (80.21; 88.33)	80.71 (76.96; 90.95)	0.5	0.14
Pregnancy
Aspirin, n(%)	5(23%)	2(25%)	1	0.05
CAH, n(%)	2(9%)	1(12%)	1	0.05
GAH, n(%)	0(0%)	1(12%)	0.59	0.08
Renal disorders, n(%)	1(5%)	0(0%)	1	0.05
LMWH, n(%)	10(45%)	4(50%)	1	0.05
Delivery
Gest. age, weeks	37.8 (35.25; 38.2)	37.2 (35.48; 37.55)	0.36	0.09
SAP, mm Hg	121 (116; 138.75)	130 (114.75; 142)	0.83	0.07
DAP, mm Hg	77 (70.5; 88.75)	77.5 (70; 90)	0.79	0.05
PI ut. art.	1.97 (1.52; 2.36)	1.92 (1.68; 2.09)	0.62	0.06
PI umb. art.	0.92 (0.82; 1.08)	0.82 (0.67; 0.94)	0.21	0.2
PI Midl. brain. Art	1.5 (1.4; 1.61)	1.28 (1.1; 1.53)	0.15	0.41
Cer-plac. ratio.	1.6 (1.23; 1.8)	1.37 (1.19; 1.65)	0.59	0.06
AST, IU/L	19.05 (15.02; 23.9)	27.45 (23.88; 32.43)	0.04	0.54
ALT, IU/L	17.6 (13.35; 22.42)	23.1 (13.6; 40.95)	0.47	0.17
LDH, IU/L	311.7 (256.95; 382.45)	321.4 (257.98; 371.08)	0.91	0.2
Creatinine, μ/L	70.2 (62.12; 78.5)	76.5 (66.55; 80.93)	0.45	0.11
Trombocytes, 109/L	256.5 (183.75; 282.75)	223 (188.75; 258.25)	0.34	0.1
Preterm, n(%)	8(36%)	3(38%)	1	0.05
Type, n(%)	phys. - 9(41%) surg. - 13(59%)	phys - 2(25%) surg. - 6(75%)	0.71	0.06
Initial, n(%)	spont. - 6(27%) pre-delivery CS - 12(55%) induced - 4(18%)	spont. - 2(25%) pre-delivery CS - 4(50%) induced - 2(25%)	0.92	0.06
ECS, n(%)	10(45%)	4(50%)	1	0.05
Newborn
Weight, g	2320 (1829.75; 2592.5)	1983 (1828; 2106.75)	0.06	0.36
Apgar, 1 min	8 (8; 8)	8 (8; 8)	0.74	0.06
Apgar, 5 min	9 (8; 9)	9 (8; 9)	0.94	0.05

## Sheet: Table S4
Table S3.Clinical characteristics of LGA subgroups. Comparison between isolated LGA and GDM+LGA. Data are presented as Me (Q1, Q3) for continuous variable or n (%) for categorical variable. P-values were calculated using the Mann-Whitney U test for continuos variables or chi-squared Pearson test for categorical variable. Statistically significant parameters are indicated in bold.
Parametr	iLGA (n=33)	GDM_LGA (n = 8)	P	Power
Anamnesis
Birth number	1 (1; 2)	1.5 (1; 2)	0.52	0.08
Nulliparious, n(%)	21(64%)	4(50%)	0.76	0.06
Miscarriage, n(%)	1(3%)	0(0%)	1	0.05
Preterm del., n(%)	1(3%)	0(0%)	1	0.05
PE, n(%)	0(0%)	0(0%)	1	0.97
IUGR, n(%)	0(0%)	0(0%)	1	0.97
GDM, n(%)	0(0%)	0(0%)	1	0.97
Macrosomia, n(%)	12(36%)	4(50%)	0.76	0.06
Habitual miscarriage, n(%)	1(3%)	0(0%)	1	0.05
Myoma, n(%)	6(18%)	2(25%)	1	0.05
Screening 1st trim
IVF, n(%)	2(6%)	0(0%)	1	0.05
Age, years	33.2 (28.4; 34.8)	34.8 (33.55; 36.7)	0.05	0.39
Male sex fetus, n(%)	24(73%)	5(62%)	0.89	0.05
Gest age, weeks	12.57 (12.14; 13)	12.36 (12.25; 12.46)	0.33	0.21
BMI, kg/m2	24.09 (22.95; 27.7)	23.09 (21.08; 25.85)	0.32	0.2
Obesity, n(%)	2(6%)	1(12%)	1	0.05
TSH, mIU/L	1.15 (0.84; 1.76)	0.9 (0.72; 1.4)	0.34	0.12
PAPP-A, mIU/L	3.1 (2.23; 4.39)	2.79 (2.27; 3.04)	0.45	0.18
PlGF, pg/mL	23.32 (21.6; 27.67)	28.54 (14.17; 35.93)	0.57	0.14
free β-hCG, мIU/L	46.51 (25.61; 56.6)	42.61 (32.03; 52.99)	0.88	0.26
PI ut. art.	1.8 (1.38; 1.97)	1.54 (1.45; 1.74)	0.78	0.06
MAP, mm Hg	85.83 (82.14; 89)	83.33 (81.58; 84.5)	0.19	0.13
Pregnancy
Aspirin, n(%)	2(6%)	0(0%)	1	0.05
CAH, n(%)	1(3%)	0(0%)	1	0.05
GAH, n(%)	3(9%)	0(0%)	0.9	0.05
Renal disorders, n(%)	2(6%)	0(0%)	1	0.05
LMWH, n(%)	4(12%)	1(12%)	1	0.05
Delivery
Gest. age, weeks	40 (39; 40.3)	39.45 (39.08; 40.1)	0.56	0.08
SAP, mm Hg	117 (112; 120)	114 (110; 117)	0.26	0.12
DAP, mm Hg	74 (70; 76)	75.5 (70; 77.75)	0.7	0.05
PI ut. art.	1.78 (1.38; 1.96)	1.54 (1.51; 1.74)	0.83	0.08
PI umb. art.	0.69 (0.62; 0.78)	0.84 (0.82; 0.92)	0.001	0.95
PI Midl. brain. Art	1.38 (1.27; 1.58)	1.54 (1.37; 1.79)	0.07	0.67
Cer-plac. ratio.	2.03 (1.82; 2.33)	2 (1.82; 2.59)	0.56	0.16
AST, IU/L	18.5 (14.6; 23.5)	16.4 (15.6; 19.0)	0.41	0.13
ALT, IU/L	14.6 (10.2; 22.9)	14.7 (13.4; 15.3)	0.92	0.06
LDH, IU/L	324.4 (283.6; 366.1)	344.65 (303.82; 394.22)	0.39	0.17
Creatinine, μ/L	73.0 (67.3; 83.1)	77.6 (75.6; 89.0)	0.05	0.38
Trombocytes, 109/L	203 (180; 254)	220 (186; 248)	0.91	0.05
Preterm, n(%)	0(0%)	0(0%)	1	0.97
Type, n(%)	phys. - 22(67%) surg. - 11(33%)	phys. - 5(62%) surg. - 3(38%)	1	0.05
Initial, n(%)	induced - 11(33%) spont. - 15(45%) pre-del. CS - 7(21%)	induced - 2(25%) spont. - 3(38%) pre-del. CS - 3(38%)	0.63	0.11
ECS, n(%)	5(15%)	0(0%)	0.57	0.08
Newborn
Weight, g	4215 (4092; 4426)	4058 (4033; 4120.5)	0.07	0.39
Apgar, 1 min	8 (8; 8)	8 (8; 8)	0.51	0.1
Apgar, 5 min	9 (9; 9)	9 (9; 9)	0.8	0.06

## Sheet: Table S5
Table S5.Raw protein concentrations measured in each sample. Concentrations (fmol/µL) for all 85 proteins quantified by LC-MRM-MS across all study samples.
Sample	Batch	Sample_Type	Adiponectin	Afamin	Alpha-1-acid glycoprotein 1	Alpha-1-antichymotrypsin	Alpha-1-antitrypsin	Alpha-1B-glycoprotein_VAR_018369	Alpha-2-antiplasmin	Alpha-2-HS-glycoprotein	Alpha-2-macroglobulin	Angiotensinogen	Antithrombin-III	Apolipoprotein A-I	Apolipoprotein A-II	Apolipoprotein A-IV	Apolipoprotein B-100	Apolipoprotein C-I	Apolipoprotein C-II	Apolipoprotein C-III	Apolipoprotein D	Apolipoprotein E	Apolipoprotein L1	Apolipoprotein M	Attractin	Beta-2-glycoprotein 1	C4b-binding protein alpha chain	Carboxypeptidase N catalytic chain	Carboxypeptidase N subunit 2	CD5 antigen-like	Ceruloplasmin	Cholinesterase	Clusterin	Coagulation factor X	Coagulation factor XII	Complement C1r subcomponent	Complement C1r subcomponent-like protein	Complement C1s subcomponent	Complement C2	Complement C3	Complement C5	Complement component C8 alpha chain	Complement component C8 beta chain	Complement component C9	Complement factor B	Complement_C4	Fibronectin	Fibulin-1	Gelsolin
Blank	3	Blank	-0.416	-20.9	-22.3	-0.453	13	-17.3	-12.5	0.443	24.5	-20.1	-2.15	-5.42	2.67	8.04	1.56	19.1	-1.07	0.89	-3.85	1.99	4.41	-6.91	1.14	-12.1	-18.2	0.554	-0.267	-17.5	-2.77	-4.17	-2.84	-1.03	-3.95	-3.05	3.69	11.7	0.693	3.11	-2.58	-0.864	5.17	6.42	0.519	-2.25	-3.41	-1.7	-13.7
QCA	3	QC	28.7	278	581	148	299	309	128	153	339	270	161	613	562	175	66	339	59.1	309	342	63.2	67.8	60.9	30	161	721	30.1	298	310	367	28.5	154	60.4	58.9	32.7	29.6	348	37.6	317	64.9	65	62.4	297	50.3	59	413	64.7	316
QCA (2)	3	QC	34.7	274	593	157	300	298	141	155	338	294	153	612	526	171	61.4	279	59	332	259	60.8	80.3	60.8	30.4	151	726	21	328	368	365	24.9	99.6	62.1	56.7	31.2	29.6	270	32.8	331	55.5	58.6	71.5	298	68.9	67	369	51.7	304
QCB	3	QC	233	2430	4780	1240	2270	2260	1230	1160	2340	2340	1140	4810	4450	1190	460	2250	499	2250	2190	464	477	421	236	1190	5030	245	2180	2050	2240	214	846	452	491	239	237	2240	259	2270	484	465	479	2330	426	479	2620	496	2250
QCB (2)	3	QC	229	2160	5110	1040	2330	2200	1240	1210	2350	2340	1150	4700	4290	1330	474	2200	438	2420	2180	465	464	482	229	1510	5230	186	2390	2740	2340	257	850	431	445	237	250	2270	252	2190	486	483	483	2380	438	467	2620	480	2310
QCC	3	QC	2420	22600	46400	11700	20800	25600	12200	11800	23500	23900	11800	48800	47400	12200	4730	23200	4300	23800	23000	4670	4860	4270	2310	11700	44600	2490	24200	23200	23300	2450	8660	4810	5270	2470	2240	22900	2230	22800	4660	4920	4600	22000	4570	4710	20100	4990	23800
QCC (2)	3	QC	2300	20100	47900	11100	21600	25700	12100	11800	23700	23200	11800	47100	46000	11800	4750	23200	4590	23000	23200	4600	4630	4470	2170	12900	46400	2520	23400	23600	23700	2460	9200	4290	4690	2380	2240	22700	2530	23200	4820	4580	4630	22800	4640	4730	28100	4740	24200
A	3	Standard	7.7	77.8	156	79.7	330	79.1	40.5	38.5	132	79.5	38.9	718	440	71.6	23	155	32.4	140	80.6	21.8	15.9	15	11	39.4	156	7.96	78.7	80.6	77	5.28	176	15.1	15.4	9.25	9.53	76.3	4.43	130	15.7	16.1	20.8	77.7	45.9	23.1	76.6	15.8	79
B	3	Standard	22.2	156	368	95.8	189	180	86.1	96.9	196	170	92.8	400	308	95.3	38.9	188	38	194	176	38.5	36.6	22.5	19.3	87.3	335	18.5	178	167	189	12.9	76	40.4	39.4	19.4	18.7	198	19.3	197	37.1	34.5	38.8	185	38.8	37.1	183	35.1	170
C	3	Standard	38.5	360	770	158	391	374	180	186	376	407	193	705	759	192	74.9	406	78.2	377	367	76.1	68.6	86.8	37.5	201	713	33.8	394	382	386	38.7	129	74.1	72.2	38.1	39.9	372	29.1	362	74.5	73.2	75.6	385	75.7	75.1	419	78.8	414
D	3	Standard	143	1540	3020	733	1630	1480	744	766	1400	1490	734	3030	3220	816	306	1510	301	1530	1280	307	343	290	156	773	3050	159	1540	1630	1630	149	682	320	315	151	161	1500	141	1560	303	325	308	1550	232	283	1650	297	1560
E	3	Standard	303	2810	6480	1720	2930	3180	1600	1540	3120	2970	1560	6340	6200	1510	603	2820	646	2930	2810	640	620	568	316	1920	6080	308	2970	3090	2920	304	1190	580	632	286	304	3200	322	3120	618	605	593	3260	580	628	3000	597	3050
F	3	Standard	1270	13800	25300	6020	12000	12700	6250	6010	12400	12200	5920	23900	23700	5880	2450	13000	2290	12300	14700	2300	2370	2380	1240	6070	25500	1260	12100	11900	12100	1240	4720	2540	2420	1240	1140	11700	1300	12100	2540	2360	2450	12000	2450	2430	11100	2450	12100
G	3	Standard	3180	31000	58700	14500	30700	31300	16700	15900	32900	33300	16600	64600	60900	15400	6370	30900	6300	32400	34700	6330	6310	6480	2950	15700	63500	3240	32900	32100	30900	3140	12000	6030	6120	3280	3130	31600	2980	31100	6270	6750	6410	30000	6520	6750	39900	6710	31200
o11	3	Unknown	102	3220	7470	3470	42200	3950	1010	226	5280	3330	1160	75100	19800	1570	357	12100	2050	9860	1370	1260	932	1100	157	1430	2760	258	500	1200	6640	55.1	15900	69.7	711	264	102	522	82.3	7410	602	274	294	532	2170	1970	1040	263	896
o9	3	Unknown	54.6	2230	9230	3690	38500	4070	1240	219	3180	4420	1050	62900	25700	634	372	7550	1550	6050	785	788	859	298	115	1380	2430	152	341	1190	7180	37.9	15300	68.6	510	256	105	549	179	7660	513	264	209	659	2630	2100	917	124	645
c52	3	Unknown	60.6	2050	12900	4180	48600	4450	1170	260	5190	3150	1580	81400	23300	1020	381	9330	1720	8170	1720	815	976	720	119	1450	2490	214	426	844	7160	37.9	15500	86.5	479	244	99.9	487	83.6	7870	722	218	191	661	3700	1740	805	132	768
c89	3	Unknown	147	2220	21700	7550	58000	6020	1690	217	3920	3440	1850	67400	25100	971	394	7750	1520	8300	1420	818	1030	686	122	1050	4460	233	485	1190	7670	26.7	21300	99.1	757	330	133	664	210	9490	873	322	313	1180	4510	3960	1060	194	886
c64	3	Unknown	39.6	2610	12600	3050	32900	4540	1380	243	4900	4390	1470	52800	24900	1400	576	10500	2220	10800	794	909	942	578	130	1260	3000	200	417	931	6490	48.7	16500	91.8	592	314	107	605	127	9330	671	249	238	605	3230	2300	735	124	695
o27	3	Unknown	75.1	2100	9710	3130	23100	4110	1310	322	5040	3300	1200	77800	23200	1430	322	9580	1380	6050	1580	704	771	927	136	1470	2690	73.1	293	1740	5870	39.9	14800	62	735	223	92.9	465	138	6740	575	229	225	473	2360	2180	968	108	715
r8	3	Unknown	59	2800	8630	3540	40200	3770	1330	248	5130	3520	1500	76200	24900	1100	300	10600	1940	10400	1280	1090	887	921	125	914	2310	125	373	497	7040	40.1	15500	113	719	221	90.5	465	92.8	7240	772	238	222	555	3200	2020	655	152	768
r5	3	Unknown	78.9	4080	10500	3320	34100	4270	1420	334	4180	4080	1230	87200	30000	1230	619	12000	2420	12800	1660	1300	1240	1070	156	1360	3230	234	518	1300	6370	78.7	20300	94	649	254	93.3	516	176	9450	737	291	256	446	3110	1980	989	162	1070
c46	3	Unknown	80.3	3320	7720	3970	51100	4580	1590	200	6860	2510	1700	59600	25700	701	612	9660	1640	9090	973	872	915	796	145	1400	2450	195	463	1050	6680	44	13700	67.8	619	243	118	552	128	8280	784	237	199	654	3130	2140	1300	213	677
c60	3	Unknown	91.8	2100	8270	3460	33700	3650	1180	212	3940	3270	931	70700	17300	1160	282	9890	1560	9500	1090	872	856	641	111	1160	1850	127	305	1190	5500	41.8	14600	92.1	525	245	96.7	486	114	7470	488	197	176	530	2670	2650	815	161	772
c87	3	Unknown	45.9	2640	9340	4290	42500	4600	1680	123	4350	3880	1200	97500	27200	857	614	8760	1330	9690	1240	944	851	943	117	1190	2340	171	397	779	5720	51.2	15200	87.2	450	248	99.2	524	110	8090	640	281	252	504	3360	2330	775	90.8	732
c35	3	Unknown	113	2110	12100	4980	37700	176	1280	207	3540	2950	1470	62800	20400	1140	546	8180	1050	6090	944	683	772	826	117	1220	2670	184	286	896	6400	34.8	14900	73.9	524	265	128	617	81.2	7370	695	284	259	779	3370	2380	671	108	635
c20	3	Unknown	85	2140	12800	3700	33900	4540	1090	224	5460	2370	1230	73200	18400	1370	401	12100	2150	9400	1250	1180	616	989	123	709	3730	217	301	1180	6260	48.9	14000	76.5	666	244	103	468	131	7320	632	259	205	604	2650	3830	744	170	811
c47	3	Unknown	134	2070	8130	3230	37000	4070	1050	210	5080	3510	1400	86500	28300	1620	511	10300	1570	8980	1280	949	504	876	125	631	2140	200	344	906	5790	48	14400	75.6	716	251	95.6	587	153	7260	553	238	186	602	3940	2320	829	116	839
r4	3	Unknown	99.4	2370	8610	4020	42800	3580	1230	172	4160	2890	1380	78800	34700	1300	732	9630	1760	9040	971	885	724	664	124	1120	2100	188	388	901	5420	45.2	13000	58.1	445	234	90.9	545	165	6080	617	195	179	486	2490	1490	680	143	885
r10	3	Unknown	148	2270	12800	4710	35700	3310	1100	204	4460	3170	1550	84800	30300	3080	760	15100	2920	18300	2230	1910	1090	754	102	1610	2660	182	409	2230	4550	49.5	17800	89.4	609	284	131	606	106	6940	574	216	185	677	2030	1610	1160	198	1060
c57	3	Unknown	102	2590	9070	3930	43900	4240	1270	181	3970	2760	1690	69600	19800	1180	413	9550	1770	8190	1070	722	750	750	127	1030	3360	204	342	446	5990	46.5	14600	78	679	241	69.5	531	112	7960	708	202	180	638	3680	1380	1040	148	824
c79	3	Unknown	125	2170	12100	5060	40000	3640	1100	194	4970	2120	1500	73400	21700	1250	410	10400	1880	8990	1660	1120	684	665	88.6	937	2360	145	331	633	5180	38.7	14600	62.7	606	239	78.2	528	76	6520	671	244	219	585	2440	2700	855	149	772
o13	3	Unknown	75.5	2560	8080	4120	39400	3850	1430	214	3950	2930	1940	79200	25100	1030	399	12300	2560	10100	1500	1470	734	764	116	1270	2560	200	509	1090	5490	35.5	15800	82.5	583	209	81.3	535	93.7	6710	554	198	178	504	2480	1830	830	169	902
o33	3	Unknown	121	2830	7570	3560	34700	3780	1290	164	7310	2830	1090	63700	26900	1010	529	9910	1860	7530	1100	961	808	798	112	489	2770	292	513	1660	5690	46.7	14100	68.7	482	218	73.7	475	112	7020	654	241	207	520	2550	2280	1030	153	908
c56	3	Unknown	97.2	2330	10400	4970	47300	3810	1040	164	4120	3080	988	70500	19700	734	505	9700	1790	6290	1260	876	960	728	146	1030	2880	310	481	588	6420	29.7	14300	67.4	644	301	77.6	553	97.7	8640	653	188	159	707	3340	3060	929	151	791
c42	3	Unknown	94.1	2020	10900	4290	50800	3600	1240	217	6900	3120	1900	59600	20900	1440	459	5960	1000	4370	1050	642	738	581	99.2	945	2480	163	423	675	6920	23.9	14400	61.1	236	223	96.8	567	158	7460	702	252	230	601	3820	2850	953	151	785
o28	3	Unknown	59.1	2850	9870	3380	42400	4300	1490	288	4480	5010	915	70200	26300	1660	526	7000	1030	6030	1040	753	998	632	133	1340	2930	217	398	848	5860	48.4	17600	90	399	290	103	627	66.8	8910	581	206	168	533	2420	2350	961	109	929
o29	3	Unknown	103	3950	10100	3460	35500	4910	1270	205	5300	4950	1160	112000	30900	1490	509	15200	2350	12600	1340	1100	1010	1240	150	1750	3230	189	383	717	8810	58.1	18500	98.7	694	275	52.4	648	125	9090	718	134	107	556	3110	1970	983	167	887
o47	3	Unknown	41.4	2280	7510	3480	31300	3830	1010	130	4270	3720	944	64200	19100	1230	359	6800	1040	6230	1250	592	620	616	109	967	2140	127	289	689	5380	23.6	13000	66.3	447	241	76.7	551	83.1	5740	464	222	196	422	2250	1280	553	148	918
r13	3	Unknown	77.8	2560	15100	5490	42000	4360	1150	201	4240	3060	1340	87500	28200	1160	466	11700	2510	8400	1260	1260	1030	888	139	1650	3490	275	490	1800	4860	38.5	17200	87.9	546	322	82.7	668	108	7980	655	251	223	439	3320	2730	919	140	860
r11	3	Unknown	89.9	1940	5810	2980	37600	3070	1220	171	4520	2820	936	66600	24600	1620	332	8650	1190	5430	1680	1070	472	715	131	1080	2350	149	340	573	4120	43	14900	74.6	408	193	83.9	454	37.3	6460	499	187	181	353	2340	1130	862	119	657
c74	3	Unknown	87.2	2660	8200	3170	38900	4160	1060	234	8500	3290	1660	70800	24200	1580	492	10400	1420	7440	1220	868	632	813	113	1040	2540	131	328	473	5030	47.2	14300	66.6	621	215	79.9	492	78.5	6430	556	201	183	512	2870	1360	841	186	851
c48	3	Unknown	54.7	2270	8010	3690	39600	4050	1380	178	4910	3430	1620	90200	20400	1300	361	9950	1220	8530	1660	740	786	705	138	522	3470	159	398	1430	5350	54.7	14800	86.3	458	253	113	512	90.1	7740	604	249	249	496	2330	2710	790	151	729
o41	3	Unknown	94.8	2060	6690	4020	41700	3640	1380	196	5450	2130	1530	55000	22900	872	489	6700	897	5250	951	729	737	689	115	664	1920	148	295	745	5450	50.6	12400	58.1	452	204	95.5	446	89.2	6390	576	221	223	530	2280	1670	708	204	698
o18	3	Unknown	64.5	2870	13000	3510	31300	4300	1350	233	4920	3380	932	73300	25000	1320	665	12100	2600	9850	1460	1200	697	736	103	1330	3130	283	495	959	5010	65.2	17000	75.5	706	256	84.4	512	100	7230	616	241	219	464	2340	2260	915	202	847
c11	3	Unknown	121	2810	10500	3990	37800	4230	1270	199	5800	3410	1460	74100	12000	1120	174	11000	2690	8150	1350	826	801	929	122	895	2870	266	403	332	7850	38.9	15200	94.3	717	216	78.9	508	78	8880	615	288	251	728	3050	2200	1090	201	716
s1	3	Unknown	83.9	2870	13700	3350	38300	4430	1240	135	4650	3610	1170	71100	25600	1470	638	11500	2020	10400	1460	1230	744	745	118	1290	3450	146	387	1050	5730	46.9	17200	35.1	581	240	98.9	572	67.8	8080	637	121	200	541	3560	1460	483	167	874
s2	3	Unknown	36.5	4900	15100	3690	31000	4950	1630	73	2190	3110	1720	68400	35400	845	963	9310	2440	13100	1420	1120	1360	1080	142	1420	4180	168	490	848	4040	74.5	19000	37.2	874	249	108	681	111	10600	820	127	262	440	3520	2660	1510	118	545
s3	3	Unknown	87.1	3120	7380	3810	41400	3580	1190	95.3	3240	3330	810	68400	21000	777	387	7850	2120	6960	1160	860	844	813	117	800	2250	129	362	708	5350	25.2	14400	30.2	458	194	92.3	406	90.5	6880	547	109	206	462	3170	1920	1000	135	806
s4	3	Unknown	108	2270	5750	3370	39700	3860	1290	82.8	5130	2340	1010	66100	19700	1740	277	9610	1580	8280	1240	1370	536	688	95.5	1220	2250	187	334	1320	3630	30.4	15600	19.3	453	198	69.5	472	73.4	5820	473	90.4	161	569	1880	1800	1250	163	764
s5	3	Unknown	72	2820	11300	3730	38500	2380	1310	117	2720	4740	1130	74400	31400	1220	617	9740	1600	10800	779	917	1050	734	97.2	1090	2810	211	509	1110	6510	60.9	20900	32.7	771	268	110	590	85.8	9280	645	104	232	574	2870	2070	663	143	821
s6	3	Unknown	52.9	3750	13300	3890	39700	3810	1220	101	3710	2480	1320	66500	25500	1170	394	10300	1040	6700	1270	777	945	932	105	1190	1970	209	469	1030	4880	32.7	17500	21.7	683	212	71.8	531	58	6960	584	97.3	176	501	2510	1980	1800	131	584
s7	3	Unknown	37	3720	13200	4790	42800	4090	1370	92.3	1600	2880	780	65500	20000	893	503	7150	2800	7810	773	1190	927	707	123	1810	3120	125	337	403	5320	37.2	19800	28	639	251	89.2	646	144	9360	680	127	220	622	4770	2750	1260	118	818
s8	3	Unknown	97.2	3390	16600	5190	42000	5210	1250	118	2880	5040	1060	90000	27300	1260	457	13100	2260	11000	1040	1120	1500	891	148	1390	3820	229	457	1240	7380	70.5	17700	29.8	832	309	119	679	95.8	10900	756	140	260	775	3330	3710	830	139	753
c27	3	Unknown	80.4	2590	8580	3610	40000	4690	1010	219	3950	3710	1110	68800	24600	NA	427	11300	2410	9500	1650	967	803	740	97.2	1180	2170	NA	233	1020	6370	22.6	13900	76.3	607	242	94.8	502	NA	NA	606	196	163	642	2730	1820	NA	155	796
o24	3	Unknown	85.4	2860	9700	4210	44300	3680	1420	250	6330	3410	2000	75900	18300	1270	318	10900	1960	4340	1490	616	926	722	117	1440	2670	216	371	1550	5610	36.8	18500	91.4	724	248	92.7	578	NA	NA	592	255	218	541	2860	2250	NA	103	744
o36	3	Unknown	55	2730	6920	3220	40100	3850	1100	219	2860	4020	873	73400	21200	1010	492	8220	1850	6840	1270	717	990	675	122	1090	2110	170	333	824	5760	45.6	14700	71.6	642	276	94.3	550	120	6580	489	196	188	435	2940	1920	814	128	824
o50	3	Unknown	NA	1850	10200	3350	27400	3150	1300	174	3900	3690	1780	69000	17700	2570	311	9650	1490	7900	1030	NA	1100	752	103	542	2670	NA	447	710	4660	66.8	16200	79.6	393	235	98.3	481	NA	NA	627	253	240	568	2700	2270	NA	249	832
o42	3	Unknown	87.8	2570	6030	3330	38900	3370	1680	120	4460	3040	1510	77800	23400	1160	537	9370	1570	7720	1220	774	651	899	128	1470	2060	77.2	235	903	5390	28.7	15800	78.7	606	250	97.6	546	66.5	5440	564	208	207	447	2290	1850	1130	133	755
Blank	4	Blank	-0.477	-33.1	-21.4	7.75	39.4	-31.3	-13.8	0.511	6	-77.3	-4.73	-11.5	-244	14.5	1.6	5.59	7.63	4.8	23.1	17.9	-7.52	-8.11	3.59	8.88	35.5	-2.39	-1.09	-34.8	26.8	0.289	-5.05	-0.456	0.711	-2.24	-0.0848	-6.49	11.3	1.47	-2.74	2.51	4.43	-6.73	3.8	-2.34	-5.77	-3.22	-3
Blank (2)	4	Blank	-0.65	-29.7	-21.6	6.82	21.9	-28.1	-12.6	0.0831	5.09	-72.7	-0.778	-15.7	-203	12.8	-1.58	1.22	6.91	6.17	24.1	12.3	-11.7	-8.09	4.46	9.86	-35.8	0.783	3.08	7.42	-3.28	-0.0289	11.5	-1.56	0.953	-2.99	-1.78	-5.07	3.68	2.21	-2.43	-0.196	3.51	-9.21	3.85	-2.21	-15.1	-4.41	-4.24
Blank (3)	4	Blank	-0.605	-14.9	-19.3	9.78	36.5	-30.2	-12.4	0.00375	4.99	-36.4	-5.77	-13.3	-143	19.4	-4.84	0.065	7.77	4.39	27.5	14.3	-11.2	-6.57	4.56	9.81	-87.5	-0.0831	-7.58	-7.72	1.96	0.116	11.6	-4.4	6.45	-3.23	-1.4	-3.46	8.84	3.4	4.27	4.73	5.07	-8.27	2.96	-1.47	4.59	-4.33	-0.226
QCA	4	QC	36.1	339	557	178	354	236	135	149	314	313	148	601	452	183	71.1	302	67.4	308	314	65.1	71.8	59.3	30.9	129	570	27.3	249	386	301	32.4	81.8	48.8	68.4	30.5	31.4	279	18.6	317	71.2	36.1	63.2	310	64	62.4	326	59	271
QCA (2)	4	QC	26.6	321	615	151	296	280	137	141	300	234	160	588	388	170	56.5	318	69.3	320	324	74.2	66.9	52.8	34.2	163	666	29	273	313	307	26.9	104	61	58.2	25.4	26.5	329	23.1	316	53.8	70.5	66.5	306	65.1	57.2	377	59.3	315
QCA (3)	4	QC	31.2	363	640	137	372	278	150	157	305	226	147	591	497	166	54.9	285	58.3	346	258	70.7	41	44.4	39.6	119	730	36.5	230	288	292	34.5	84.8	62	71	26.1	30.3	306	32	300	59.1	57.8	66.9	319	50.1	54.3	293	63.2	311
QCB	4	QC	231	2240	4970	1090	2420	2330	1150	1190	2210	2030	1230	4630	4540	1140	481	2500	465	2350	2400	469	488	473	234	1010	5220	229	2360	2440	2240	247	763	492	430	226	253	2470	238	2350	452	486	476	2380	557	460	2080	429	2320
QCB (2)	4	QC	204	2490	4930	1260	2500	2400	1110	1190	1910	2530	1070	5010	4290	1050	481	1990	427	2400	2070	470	526	469	255	784	5850	216	2130	2070	2170	290	763	501	440	214	253	2330	186	2390	458	498	478	2370	532	448	1740	488	2290
QCB (3)	4	QC	201	2120	3770	1200	2110	2450	1170	1220	2140	2200	1080	4900	5160	925	477	2110	555	2560	2150	505	477	458	214	1230	4240	304	2170	2350	2150	250	937	495	467	225	213	2460	238	2280	460	455	437	2290	666	442	1910	453	2280
QCС	4	QC	2410	24100	43900	13000	21100	24300	12100	11300	22300	23800	11500	47100	47500	11900	4630	22500	4490	23100	22100	4740	4950	4690	2280	11200	51100	2590	24000	24900	22700	2290	8040	4820	4230	2460	2280	24700	2240	23300	4680	4750	4690	22600	5510	4580	31800	4630	23600
QCC (2)	4	QC	2340	25100	48600	12400	22600	23700	11900	11700	23100	24700	11300	48000	45100	12000	4770	25400	4890	23400	24100	4780	5330	4250	2240	11100	47500	2520	21300	23000	22900	2200	7880	5140	4070	2350	2240	22500	2620	23200	4690	4550	4720	23800	4050	4520	25800	4560	23500
QCC (3)	4	QC	2320	25800	45400	11300	23200	22200	12000	11200	22100	23900	11100	47500	46100	10300	4690	23900	5230	28400	21300	5000	6250	4710	2470	10200	38300	2020	23500	23200	22800	2200	9110	4300	5210	2410	2150	20600	2370	24400	4570	4330	4520	26900	4660	4920	25800	4440	24200
A	4	Standard	7.75	77.9	161	75.9	418	77.4	38.9	38.6	108	77.3	55.9	753	232	69.5	15.6	121	32.9	127	111	32.8	15.1	16.2	11.1	53.2	149	12.5	81.7	81.5	147	7.6	150	16.1	21.7	7.7	7.68	78.7	18.7	143	15.4	28.6	22.1	75.8	43.1	27.7	79.9	15.8	77.8
B	4	Standard	19.3	141	345	95.1	196	160	94.7	92.7	189	190	94.1	381	105	96.2	37.4	195	37.9	189	188	49.8	42.3	33.5	19.2	94.2	415	18.5	164	166	184	20.7	114	35	39.2	15.8	13.6	185	20.2	193	38.8	38	38.1	201	39.4	38.9	183	35.8	185
C	4	Standard	36.3	357	750	200	375	371	185	200	401	496	202	781	751	190	74.6	372	77.1	398	403	76.7	70.3	75.3	38.6	203	751	41.7	367	363	414	35.5	157	73.2	73.8	37.9	30.2	365	33.5	385	75.3	79.1	78.3	371	71.9	76.4	341	89.8	384
D	4	Standard	148	1460	3000	696	1410	1500	771	755	1430	1360	730	3010	3460	785	304	1580	333	1530	1470	313	286	294	151	693	3080	155	1570	1570	1590	136	557	297	250	158	158	1490	173	1490	306	308	300	1570	319	303	1570	292	1580
E	4	Standard	310	3330	6100	1480	3140	3090	1490	1510	3130	3390	1550	6200	5710	1570	592	2790	617	2860	3220	603	538	594	290	1560	6380	276	3240	3370	2950	299	1260	614	592	293	297	3170	275	3020	607	554	618	3020	609	632	2810	603	2990
F	4	Standard	1270	12300	25000	6330	13100	12100	6100	5970	12000	12000	5940	24000	24100	5890	2470	12000	2330	13000	11700	2370	2640	2650	1250	6230	23800	1250	12600	12700	12100	1340	4010	2590	2570	1230	1180	12400	1250	12100	2470	2740	2410	11700	2420	2370	12900	2510	12100
G	4	Standard	3180	31100	67200	16300	30600	32500	16500	16100	32100	31700	16000	62800	60500	15500	6610	33700	5960	30600	31300	6380	6870	6680	3230	15700	59100	3160	31600	29900	30100	3250	12800	6570	6180	3170	3200	32100	3170	32200	6250	5920	6300	31900	6280	6240	34800	6650	31800
o7	4	Unknown	95.7	2880	13500	4330	41700	3570	1180	241	3870	3010	959	77800	32900	1140	662	12200	1880	9160	1470	1170	1020	741	130	1420	3360	208	466	1560	4680	43.9	15900	99.1	648	250	96.3	567	NA	8670	583	215	232	493	2510	2700	1050	206	797
c9	4	Unknown	87.8	2190	11600	4470	43800	4450	1080	155	3970	2580	940	87700	23200	1320	493	13300	1910	9060	1620	1270	1100	754	129	925	3410	185	521	1690	6140	61.7	13100	105	398	238	100	690	102	8030	694	204	181	646	2610	2020	1140	131	968
o8	4	Unknown	106	2840	10400	3880	28300	3010	1560	195	3040	2230	1210	77800	28300	1490	517	12100	2520	10800	2250	1700	809	813	82.5	1460	2840	134	435	690	3490	50.5	16100	79.1	362	260	74.9	710	129	7610	706	287	246	481	1860	2500	1260	153	935
c76	4	Unknown	80.5	3080	6860	3710	49100	4450	1590	250	3700	3830	2700	72800	23100	895	814	12600	2150	9330	1690	925	934	893	120	1050	2220	146	351	1620	5490	44.8	14100	86.6	674	246	77.9	662	102	8310	579	241	211	570	2010	1350	1150	133	807
c16	4	Unknown	75.8	2000	8620	4340	37700	4130	1130	207	4430	4130	849	78300	23900	859	439	10100	1800	8670	1470	938	724	666	109	1010	2690	186	406	706	5780	50.4	16100	79.6	669	202	74.1	509	182	6810	579	206	182	490	2710	1490	765	160	746
o37	4	Unknown	47.5	2490	7660	3420	38800	3160	1170	163	3710	2850	890	66100	21600	837	492	6690	1280	6150	1220	934	1240	610	112	1170	2060	136	290	891	5430	44.6	13200	84.9	577	218	89.2	581	103	6860	542	142	92.8	528	3350	2020	730	100	718
o10	4	Unknown	92.6	1730	12100	3710	36500	3420	1100	165	3370	2710	1350	62900	20400	1060	567	9540	1560	7410	1180	650	726	695	105	1260	2870	124	363	878	4780	44.9	12400	75.3	447	226	65.6	663	105	6450	480	188	172	534	2140	1010	1020	109	787
o49	4	Unknown	108	1780	24500	7200	52500	4600	1130	183	5370	3570	1350	57500	21600	2140	723	9590	1590	9070	1070	1050	939	735	101	1330	3720	176	327	1560	8140	44.9	15400	107	396	244	106	650	132	9500	638	235	214	881	3720	2380	654	191	940
o2	4	Unknown	101	2530	9280	3660	43800	3870	1280	200	4860	2420	1970	75000	25100	1530	365	8940	1260	7310	1230	1220	1090	559	97.9	1250	2050	193	406	1400	4230	53.1	15300	103	511	213	97.6	605	67.9	6990	669	206	215	543	2400	1760	1010	226	785
c88	4	Unknown	98.3	2170	8100	3900	41500	4400	1350	179	2900	4080	1850	84100	24500	1610	439	10100	1250	8970	1700	815	963	661	102	1190	1930	129	308	1010	5590	49.3	14900	87.3	470	214	92.3	549	101	6410	586	185	200	676	2450	2660	569	122	735
o25	4	Unknown	58.1	3150	13800	5350	37300	4080	1070	223	3850	2760	727	56100	20100	801	501	9940	2770	9110	1030	991	1230	789	158	1710	4020	163	452	1000	7930	53.1	17900	110	310	262	76.9	703	124	10300	679	309	275	717	4090	2160	1400	151	740
c49	4	Unknown	63.3	2160	7980	2520	44400	3780	1090	277	5390	3340	1070	72700	18400	1110	229	9070	1330	7350	1340	928	860	605	105	1180	2840	147	389	747	5320	32.2	17100	83.5	467	213	81.5	531	123	6440	618	196	157	711	2420	1830	818	200	772
p1	4	Unknown	111	1690	5580	2250	27700	3070	1130	165	4530	1940	1670	70000	24100	1240	372	8470	785	5560	941	1110	597	673	105	792	1720	106	330	1460	3870	44.9	9610	62	526	213	65.9	535	81.8	5560	450	163	151	360	1990	1460	961	76.7	666
c62	4	Unknown	85.4	2520	7240	3640	36500	3570	1220	138	3190	3940	1030	79000	20700	1310	233	11900	1590	7360	1550	865	1060	906	97.2	956	2350	167	455	620	5570	39.6	13900	78.5	413	218	89.1	522	81.3	6770	593	208	207	554	2620	2140	809	94.9	554
c26	4	Unknown	115	1950	9670	2770	37700	1670	963	136	4780	1970	1340	68100	20600	1310	484	11000	1310	9540	1390	1200	633	722	94.3	1190	2170	186	435	618	4400	29.1	13900	75.3	353	229	61.4	585	56.5	6240	248	205	191	538	1980	2140	848	132	889
r9	4	Unknown	98.7	2570	7200	3400	41400	4210	934	214	3480	2230	1040	70200	24000	893	494	11000	1460	6370	1040	939	843	801	108	1230	2530	110	282	837	4750	31.7	12400	93.8	475	209	83.2	631	64.7	7060	560	228	214	530	2450	1550	976	94.1	695
r1	4	Unknown	92.2	2760	6120	3250	40700	4380	1210	202	4860	4510	1390	73000	28000	880	576	8680	1630	7530	1300	1070	984	728	107	1050	3620	191	442	1680	5760	60	12700	93.7	531	267	93.9	659	106	7660	608	205	211	627	2060	1650	1140	146	934
o5	4	Unknown	91.8	1860	11100	4010	36700	3820	1050	192	4070	3440	877	66300	26400	1190	401	9660	1110	6250	1410	698	663	703	113	1300	2590	137	349	553	4660	62.4	16100	94.9	231	248	77.3	577	112	6740	504	194	194	503	1930	2110	794	104	737
o15	4	Unknown	54.6	2990	11300	3090	37600	4090	1160	272	3380	4070	1020	62200	30400	1080	807	10300	1990	13100	975	1080	1090	607	94.8	1490	2670	163	482	691	6410	38.6	13700	90.3	529	268	107	631	117	9290	597	215	176	447	2980	939	1110	128	788
o48	4	Unknown	54.6	4220	11000	2780	40500	4080	996	246	2580	4290	911	69400	31100	1120	873	9400	2000	10300	1210	1240	723	465	144	1670	2510	145	397	833	5490	38.2	15200	97	533	217	77.3	593	109	9330	625	226	200	329	3040	3570	1230	221	875
o38	4	Unknown	67	3480	10700	4370	41000	1610	1280	222	3380	3810	932	60400	18700	845	445	8620	1410	6640	923	822	974	637	122	1300	1960	210	477	1340	5960	56	15500	83.9	428	277	85.3	650	43.4	7330	587	201	186	515	3060	2210	1340	114	827
c15	4	Unknown	102	2590	11700	3850	36800	1790	1150	212	3430	4510	920	76000	20800	1040	493	13400	2470	9090	1250	907	926	754	111	1110	2630	159	448	1200	6970	43.5	14800	82.2	763	246	66.5	617	103	8140	644	255	246	646	2540	2000	746	112	679
c77	4	Unknown	72.8	2400	7270	3990	39500	3830	1390	181	3400	3360	1780	77400	26500	1660	697	8600	1410	8860	1330	790	738	833	98.5	1400	2640	177	490	675	6210	42.7	15700	89.8	440	246	95.3	605	96.7	7250	600	172	179	601	3210	1460	675	134	671
c25	4	Unknown	78.9	3770	12700	4410	41500	2330	1540	220	3840	4050	1280	63700	26700	932	656	12100	1850	7200	1720	1060	921	704	124	1070	2700	167	492	984	5480	66.8	15900	86.4	722	252	106	688	105	7670	663	192	173	563	2490	1600	921	136	766
o17	4	Unknown	91.2	2720	8650	3860	49600	3340	1360	229	5910	3470	1520	57100	17200	1090	307	7880	1080	4880	1140	676	526	694	113	1160	2580	122	342	1320	5790	36.8	13400	71.3	250	207	87.2	613	92.9	6110	584	210	176	484	2390	1260	685	102	791
c63	4	Unknown	83.7	2860	4750	2660	34400	4210	1350	216	4270	3460	1370	78800	28900	1150	617	9670	996	5740	1180	697	710	580	100	744	1370	199	422	557	5090	49.3	14100	95.7	642	241	84.7	607	95.8	7340	539	194	187	422	3280	1530	4690	189	737
c78	4	Unknown	88.4	1990	7900	3100	39300	4580	1550	197	5340	4590	1810	72800	28500	961	551	11100	1820	8910	1440	1050	1000	744	101	1130	2440	198	448	663	5580	38.7	16400	83.7	292	213	70.7	530	102	6100	543	221	188	509	2480	1530	687	127	845
c67	4	Unknown	112	2500	8330	3880	38600	3800	1390	173	3850	2730	1400	59600	18400	1050	354	8300	1150	3960	1370	880	757	759	118	1040	2550	173	356	1240	5420	44.4	13600	86.4	565	217	80	590	107	6660	688	230	212	524	2720	1940	1200	142	816
c21	4	Unknown	77.4	1640	12000	3830	31500	4350	1130	156	4080	2470	1280	65400	13400	863	298	7790	1230	6350	1380	735	790	662	122	678	3050	164	433	875	5310	42.7	14500	68.9	445	228	95.2	605	107	7300	570	240	226	652	2120	2660	999	143	776
c6	4	Unknown	97.1	2270	13000	4530	52100	3970	1220	240	5120	3900	1360	63000	19100	954	433	8220	1550	6080	1560	573	892	568	101	947	2550	176	430	1950	6100	48.4	13900	97.4	463	216	94.3	588	101	8130	575	258	242	588	2480	2280	795	132	724
r2	4	Unknown	84.6	2590	12200	3740	42200	4100	1110	181	4300	2670	835	64700	12200	980	224	10500	1790	7910	1070	769	653	725	118	1100	2690	191	372	683	5130	53.9	15100	70.7	299	251	87.2	593	77.9	8480	636	222	203	527	3540	2340	1290	127	739
s49	4	Unknown	117	3010	6870	3190	45000	4090	1100	76.8	2600	4340	1010	105000	22200	1270	341	9720	1170	3360	1150	727	1020	625	132	1360	2370	182	529	1100	6530	50.8	16300	58.3	723	214	110	557	100	8450	578	148	205	529	2470	1930	631	119	952
s17	4	Unknown	138	2350	7600	4740	36000	4280	1090	158	6410	2840	1730	80900	19900	1880	347	8390	1510	7900	1820	875	742	924	116	1020	2670	194	494	1220	5940	43.9	15200	35.9	701	202	84.9	613	84.3	7360	587	157	293	617	2490	1020	933	222	955
s18	4	Unknown	70.5	2780	9810	2790	39000	3750	1280	85.5	2190	4850	765	82300	26900	964	492	6930	1070	6470	855	644	826	595	97.9	989	2120	103	289	482	5640	42.5	12100	29.5	651	218	70	538	76.6	6960	524	107	197	405	2670	1570	1150	87.9	613
Blank	5	Blank	-1.3	-10.9	-26.6	6.68	102	-17.1	-4.9	-1.07	-10.5	-2.62	-4.83	195	-89.8	-7.14	-1.61	-2.92	4.56	13.4	-32.4	-0.826	-0.734	-3.87	-0.395	-5.78	-47.6	-0.139	-12.5	-10.2	4.44	0.236	29.4	0.354	-3.14	-0.25	-0.944	-5.35	-2.2	10.5	-2.11	-0.135	0.219	-7.34	8.23	4.73	-30.5	-1.11	-1.82
Blank (2)	5	Blank	-1.37	-16.5	-46.8	-4.82	-2.46	-23.2	-6.83	-1.4	-19.9	-13.5	-8.49	-21.8	-80.4	-7.37	-1.15	-19.8	-0.97	-5.09	-35.3	-4.42	-5.75	-5.31	-1.64	-8.13	-48.1	-1.63	-10.2	-7.98	-3.21	0.116	4.57	0.206	-3.57	-1	-0.691	-5.69	-0.698	-8.44	-4.01	-0.162	-0.0405	-7.42	-0.243	-1.96	-27.4	-2.04	-3.51
Blank (3)	5	Blank	-1.31	-12.6	-48	-5.36	-1.84	-24.8	-7	-1.64	-25.4	-27.5	-6.42	-22.8	-130	-7.35	-2.57	-23.5	-1.1	-5.97	-35.6	-3.11	-5.59	-4.6	-1.11	-7.53	-22.1	-2.05	-15.2	-20.6	-15.7	-0.323	-12.6	0.0295	-3.11	-0.913	-0.68	-5.88	-1.37	-9.76	-3.68	0.208	-1.04	-7.11	0.0859	-1.86	-29.3	-2.16	-5.04
QCA	5	QC	33.9	314	684	162	339	319	168	176	336	328	167	657	600	160	68.3	317	67.4	353	354	66.3	63.5	69.2	32.5	178	699	34.2	349	319	343	40.5	120	67.5	66.4	34	33.6	344	37.8	354	62.3	68.6	68.5	338	70.2	67.5	382	63.3	363
QCA (2)	5	QC	31.9	311	682	156	336	322	161	159	319	345	162	679	640	175	65.4	331	69.9	354	300	63.3	66.8	68.4	34.6	165	746	36.3	334	325	339	35.2	167	67.2	68.8	33.2	34.8	345	28.9	334	65.6	68.2	65.4	340	66.2	66.2	318	75	335
QCA (3)	5	QC	34.2	349	626	184	333	347	164	174	332	283	165	687	642	170	64.3	327	68.7	316	289	65.7	69.7	65.1	32.3	165	582	35	298	279	370	34.1	159	72.9	61.5	33.3	32.8	329	40.6	336	67.3	66.2	64.5	342	66.3	64.3	387	67.9	340
QCB	5	QC	244	2430	5070	1180	2430	2500	1220	1220	2580	2470	1250	4910	4980	1280	483	2560	500	2500	2330	490	474	481	251	1240	5650	195	2470	2600	2390	238	982	502	475	245	237	2410	238	2490	507	479	500	2410	494	488	2480	472	2460
QCB (2)	5	QC	245	2360	5050	1230	2570	2390	1240	1220	2610	2350	1240	5000	5040	1250	491	2550	529	2390	2420	495	508	485	262	1310	5070	237	2510	2680	2580	250	1010	526	507	248	245	2420	252	2470	509	490	487	2520	463	500	2400	495	2470
QCB (3)	5	QC	243	2300	5170	1150	2560	2500	1260	1280	2520	2420	1270	5000	5020	1240	491	2440	509	2500	2480	503	526	516	251	1300	5460	248	2460	2710	2480	248	937	489	504	246	238	2380	244	2510	506	514	509	2680	494	497	2820	494	2420
QCC	5	QC	2390	23200	46900	11800	22300	23500	11800	11700	24400	23700	11800	46400	52700	11700	4660	23200	4780	25000	22500	4840	4680	4990	2390	11500	50600	2170	24200	23700	24500	2420	9120	4720	4600	2380	2280	22700	2330	23000	4770	4820	4710	22200	4800	4550	25700	4730	23600
QCC (2)	5	QC	2350	22800	46500	11400	23400	24300	11800	11400	24200	21700	11700	45900	46800	11900	4670	23700	4910	23200	21000	4690	4660	4560	2360	11700	49300	2530	23500	23200	23800	2400	9250	4840	4490	2360	2280	22100	2250	23100	4850	4530	4580	24700	4480	4650	25900	4670	22300
QCC (3)	5	QC	2310	24300	46600	11800	22600	23800	11800	11500	23500	24200	11500	46200	48900	11500	4570	22500	4650	21100	22100	4650	4760	4820	2390	12100	52900	2000	22900	23100	24600	2310	9130	4790	4580	2280	2370	23500	2350	23400	4780	4680	4640	22500	4880	4590	23400	4600	23700
A	5	Standard	6.66	76.7	158	54.3	322	77.8	38.3	38	78.5	78.9	38.6	485	163	38.4	15.5	131	31.4	140	48.8	15.9	15.4	16.8	7.6	39.3	154	7.57	68.7	64.6	90.5	7.59	137	15.3	13.6	7.71	7.61	75.5	6.36	106	15.6	15.2	15.2	76.4	28.7	21.2	67.4	15.3	75.5
B	5	Standard	19.7	192	357	94.4	191	185	95.8	97.3	184	172	93.2	381	334	92.4	37.4	191	38.4	190	189	35.2	34.6	37.7	19.7	92	406	17.6	193	178	175	20.2	73.8	38.1	38.2	18.4	19.5	196	17.9	191	36.4	39.8	38.8	189	37.5	39.9	199	37.9	196
C	5	Standard	37.7	388	755	197	389	383	195	196	370	409	198	775	716	206	77.1	387	76.3	388	397	75.7	79.1	77	38.2	183	772	38.1	400	388	366	36.4	179	78	75.8	40.6	38.4	398	43.1	387	77.5	74.9	78.4	403	81	77.3	369	79.1	397
D	5	Standard	156	1510	3110	782	1520	1590	776	779	1550	1540	758	3160	3200	755	313	1520	318	1620	1590	307	301	308	153	804	3200	156	1470	1590	1570	153	636	314	311	157	158	1560	159	1560	308	316	303	1590	302	313	1770	304	1560
E	5	Standard	308	3030	6510	1560	3040	3110	1540	1550	3160	3230	1550	6270	6380	1560	624	3160	601	3110	2900	642	626	605	309	1530	6250	290	3170	3170	3170	328	1220	634	617	311	311	3090	303	3100	626	622	609	3000	610	613	3180	635	3100
F	5	Standard	1210	12600	24900	6130	12400	12300	6060	5980	12400	11700	6190	24200	25900	6110	2420	12200	2460	11700	12500	2490	2410	2510	1210	6080	23900	1300	12200	12200	12300	1230	4660	2320	2450	1200	1200	11600	1260	12000	2460	2410	2490	12300	2370	2380	12400	2440	11800
G	5	Standard	3080	30600	59600	14700	30800	30000	15200	15000	30800	31000	15100	59300	61600	14900	6110	30200	6100	30300	30300	6180	6170	6140	3070	15800	59800	3240	30000	30200	31700	2920	12100	6120	6140	2990	2980	30400	2980	30500	6160	5990	6050	29500	6320	6050	29100	5940	29800
c86	5	Unknown	73.4	1950	7820	3100	37400	3010	1040	147	4710	2270	1510	54500	18600	854	296	8620	1600	6300	930	859	681	644	108	1140	2500	155	281	1650	4620	42.4	12400	62.4	520	197	65.3	488	75.5	6200	543	173	192	474	1660	2000	683	97.3	580
c13	5	Unknown	71.2	1900	7420	3330	31700	2650	879	144	NA	1830	1050	55300	15100	NA	316	6990	1240	6020	1210	754	540	592	91.6	942	1980	137	305	1410	3920	32.2	NA	45.3	354	158	64.3	416	103	5450	416	156	168	439	1710	2070	597	107	554
r12	5	Unknown	71	2500	9030	2990	23900	1590	1010	149	3910	1280	1380	57200	22700	1090	563	8820	2070	8600	1210	1140	495	603	97.5	1130	1870	122	270	536	2820	48.9	13800	47.9	474	197	66.9	472	78	5150	464	134	145	389	1770	1900	948	102	587
c53	5	Unknown	80	1920	6360	2670	29600	3540	888	160	3440	3180	1170	58500	25800	920	656	10700	2170	11000	1180	879	689	772	92.2	896	2240	147	329	602	4970	31.9	12400	58.8	442	180	77.2	426	105	6400	482	171	180	453	1980	1210	607	125	676
o4	5	Unknown	48.7	2010	5990	3060	34600	1660	980	177	5510	2490	904	56400	20700	561	294	8750	1590	5740	988	924	609	724	97.5	878	1970	142	301	782	5160	39.3	12000	53.5	437	192	84.6	427	98.9	5640	528	106	106	406	2160	1090	550	93.5	609
r3	5	Unknown	58.8	1750	6010	2300	26600	2550	846	160	2600	2050	1190	53900	16000	882	217	6030	878	3440	1090	828	443	533	68.4	866	1310	118	233	295	3400	24.3	9860	39.3	406	148	58.6	356	90.3	4310	373	128	133	397	1610	1570	501	91.4	677
c38	5	Unknown	68.5	2340	8260	2960	29000	3330	1160	183	3670	2810	1010	64200	23700	573	400	9970	1690	6160	977	843	813	821	98.4	923	2430	138	315	754	4310	31.1	11200	59.3	400	198	73.1	474	78.4	6450	494	148	155	477	2180	1610	890	108	589
s41	5	Unknown	36.8	2280	7630	3140	32500	3490	1090	76.3	1560	3480	1090	40300	19800	814	555	7260	2170	8640	668	735	756	492	97.1	1270	2850	127	267	238	5030	39.4	14600	24.9	505	210	75	516	73.8	7180	529	65.9	138	438	2470	2260	939	121	687
s42	5	Unknown	69.9	1970	6970	2740	30100	3120	1080	67.3	2470	2210	1340	54600	27600	845	476	7330	1450	6560	881	862	760	625	90.3	1160	2010	78.8	163	1080	4530	40.9	16900	16.3	350	203	75.7	548	81	5470	547	74.1	155	480	2640	2060	979	105	753
s43	5	Unknown	70.5	3710	8140	2780	37500	3990	1070	98.6	2010	4250	767	63800	26400	1010	304	6970	1430	7540	805	682	1010	653	96.8	1040	1750	164	365	545	5970	50	13600	32.7	740	144	82.2	412	80.9	7030	497	79	165	416	1990	808	942	117	646
s44	5	Unknown	50.7	1740	7230	3120	25000	2670	943	57.4	2730	1630	1290	53700	14200	985	283	8070	1260	5380	838	520	586	500	92.1	848	2010	70.2	163	804	3920	35	10900	22.7	450	167	73	448	62.4	5060	494	70.3	146	464	1880	2250	377	71	669
s40	5	Unknown	31.9	1730	10400	3220	28600	3380	967	64.9	1790	2970	765	54800	20900	1060	591	9000	1480	7090	808	902	914	627	96.4	1130	2460	140	280	675	4290	32.8	14400	28.9	615	214	88.1	600	66.8	6450	545	68.5	138	502	2370	1460	682	78.1	620
s46	5	Unknown	33.4	2210	5660	3260	37200	4100	914	54.9	2620	3450	994	51800	22500	565	575	6210	1330	4860	718	564	551	530	86.9	864	2080	113	263	341	4290	28.5	13200	24.5	434	169	60.7	492	79.4	6360	578	60	134	449	2160	2670	512	106	530
s47	5	Unknown	39.6	2100	7270	3740	33900	3290	1270	73	3800	3720	610	51100	26200	705	504	6360	1530	5900	851	635	819	503	101	471	2460	158	421	494	5010	38.2	14400	27.7	648	211	70.7	518	98.7	7160	511	66.9	156	412	2640	1840	632	52.8	469
s48	5	Unknown	117	2590	10600	4220	28200	2620	1110	28.5	3370	1630	1290	66400	25300	1400	396	10900	2320	6890	1740	1310	784	713	87	828	2450	147	308	1160	2920	45	13500	25.1	243	189	88.1	550	71	4190	503	62.8	159	344	1430	1700	1240	105	455
o20	5	Unknown	67.9	2230	8600	3650	36000	4060	1250	206	3280	3420	1320	60200	15600	521	278	7130	1460	6670	893	718	718	638	91.8	1030	2990	153	305	758	6120	37.3	12500	64.8	440	203	86.6	496	106	7700	651	201	207	612	2920	3260	816	147	587
c85	5	Unknown	34.6	1760	5480	2540	33300	4090	NA	168	NA	3450	NA	NA	23800	NA	389	7770	1180	5730	NA	546	660	631	94.1	857	1840	143	NA	1460	4800	26.1	NA	54.6	388	139	NA	342	84.2	5610	499	133	158	399	NA	2260	667	99	577
c4	5	Unknown	122	1740	9930	4080	35100	3280	783	193	3220	2850	909	62100	12600	828	264	10600	2030	6630	NA	835	585	588	75.4	1050	2230	148	NA	246	3930	43	13400	42.5	487	178	77.9	418	92.8	5620	509	191	196	596	NA	1550	745	151	818
c45	5	Unknown	62.4	2230	4940	2980	39900	3540	855	153	4550	2810	1100	59600	24700	1210	443	8070	1040	6100	870	626	751	510	92.5	1100	1650	165	347	498	5860	33.8	12800	55.9	516	176	72.2	491	41.2	5830	498	149	168	445	1760	1470	515	132	579
c73	5	Unknown	101	1770	7730	3490	35800	3370	909	117	3770	2600	1210	59200	18600	1500	459	11800	2750	9880	1540	1380	533	425	80.6	872	2140	161	342	472	4760	38.5	15100	62.4	417	185	83.7	460	99.8	6070	534	171	176	583	2170	1070	765	160	804
c17	5	Unknown	69.7	1880	10900	3720	39100	3690	1020	182	3970	2240	1550	51100	19300	903	382	7140	1450	5770	1010	886	586	552	88.7	665	1950	107	254	710	4640	36.8	13000	51.8	515	213	89.6	467	108	5910	542	154	166	698	2690	2460	711	103	570
o40	5	Unknown	103	1800	5400	2950	33800	3240	1040	137	3830	2730	900	67200	21800	1030	435	9210	1210	7850	1520	724	565	516	105	1080	1850	116	191	908	4750	32	12900	55.5	339	197	59	468	88.8	5680	521	166	190	444	1680	2690	734	161	688
c28	5	Unknown	103	1520	6320	2630	34500	2620	857	144	3290	2240	1160	56100	15500	1300	257	8590	988	5530	1110	928	421	577	81.9	1140	1650	122	255	1480	4460	22.6	10100	53.6	450	177	66.5	417	73.1	5120	427	145	146	442	2140	1350	593	91.8	739
o21	5	Unknown	35.2	2410	16600	3730	37200	3760	992	205	3330	4010	1010	60300	24400	1220	406	7110	1120	6600	736	668	818	551	102	1250	2910	178	369	456	6150	46.4	16800	66.3	638	218	92.3	523	117	8120	630	193	213	528	3640	2950	1030	76.1	559
o39	5	Unknown	78.4	1910	8560	3500	35300	3590	746	155	4440	2490	906	62700	23500	1420	466	8170	1380	6320	912	698	546	680	91	1130	2980	152	292	720	4680	37.6	12000	62.7	571	205	67.1	470	111	6190	524	163	164	497	2380	2560	789	93.4	695
o12	5	Unknown	34.4	2440	6870	2690	19500	3670	1170	220	2770	3080	1130	59200	23700	785	417	9430	1520	7120	811	1080	800	551	98	961	2080	127	347	433	4900	36.3	12600	58.2	618	197	67.9	483	92.8	7860	490	136	141	446	2860	2230	1170	119	632
c66	5	Unknown	78.5	2310	7650	3490	37400	3170	927	150	5900	2050	1180	60000	15100	553	202	9600	2020	7250	1340	975	460	680	92.5	1030	2130	173	359	557	4590	33.2	13600	51.2	344	186	56.1	513	96.9	4830	513	163	183	458	2040	1420	914	108	630
o1	5	Unknown	68	2110	5570	2100	29200	2780	997	102	3180	2990	1200	58900	19700	711	481	8930	2100	7760	1120	932	554	507	79.5	784	1770	144	282	730	4260	27.9	12300	53.7	432	162	48.9	402	92.7	5560	427	120	136	387	2250	1430	436	96	647
c10	5	Unknown	61.7	1240	15600	5000	32700	3010	856	134	3260	1870	1220	51100	18100	983	461	7910	1950	7200	1190	878	566	686	76.5	908	3350	160	294	534	4210	30.9	15800	59.9	322	228	96.7	518	100	6540	539	169	174	756	2890	2270	525	131	646
o45	5	Unknown	50.8	2130	9200	2980	31800	3170	936	154	3490	2390	1190	52800	23400	850	540	7460	1560	6930	1140	801	701	592	90.9	1140	1820	123	336	1160	4750	38.1	13400	50.9	569	227	62.9	570	91.2	5930	489	169	176	443	2220	1620	995	117	661
c82	5	Unknown	87.1	1640	10700	3530	28400	3510	1040	166	4420	2710	1730	60400	20000	1570	462	7620	1110	8490	1080	721	656	650	80.8	856	2190	96.5	240	1190	4070	51.1	11100	57.6	469	194	69.9	452	101	5980	459	163	177	565	2270	1810	739	157	685
o44	5	Unknown	51.8	2630	8550	3170	35800	3650	1080	177	2120	3230	739	60800	21600	689	371	8150	2220	10400	889	1320	752	518	91.8	1040	2290	82.7	231	611	6610	35.6	14100	66.2	479	231	65.9	552	88	7580	553	140	153	454	2850	1660	859	121	601
c33	5	Unknown	66.1	1950	7630	3040	30500	2920	803	132	4010	2020	907	46700	15900	736	243	5400	739	4060	712	428	451	522	83.5	839	1580	78.7	184	1720	3970	37.4	11400	46.1	505	159	62.6	377	76.9	4970	350	151	169	334	2070	1180	565	72.4	555
o32	5	Unknown	49.5	2830	8720	2840	34600	4170	1100	185	3080	3910	1040	59100	26400	1020	520	8120	1910	7410	886	786	1020	535	99.2	1150	2590	141	162	442	4880	35.4	15800	70.5	599	226	97.1	550	97.1	8000	669	145	156	424	2760	1430	987	136	639
r6	5	Unknown	60.3	2010	9580	3280	39600	4010	1090	146	2280	2980	864	56300	14900	1270	309	7550	1210	6410	728	588	826	703	96.7	493	2570	171	359	351	6520	48.5	14100	71.6	597	207	101	508	110	6940	597	148	171	507	2390	1550	856	138	736
c65	5	Unknown	61.6	2220	5340	2430	35500	2810	940	179	5620	2640	1000	58500	20600	987	450	6340	989	5910	1340	665	752	654	96	909	1630	145	270	805	4300	29.5	10900	47.3	512	142	67.3	365	92	5490	429	130	130	401	2060	1560	369	97	600
c41	5	Unknown	78	1730	5670	3200	33500	2490	845	126	4900	1720	904	49500	18800	794	339	7640	1320	5360	871	635	579	629	92.3	823	1790	83.9	200	893	3510	36.2	10500	55.2	473	164	71.6	399	69	5010	459	150	162	396	1760	1150	620	96.3	598
c7	5	Unknown	106	2120	11800	3220	31700	4640	1040	177	3120	2550	1110	66300	22700	604	332	10200	1490	8570	1380	1280	796	834	85.6	810	2500	135	352	457	4910	38.1	14200	77.1	667	177	91.6	268	113	7760	461	189	200	447	2710	1670	634	145	597
c44	5	Unknown	54.5	1580	6340	2880	34400	3060	910	136	4410	2650	887	52500	18100	881	320	7290	1340	5170	958	876	536	579	88.8	878	2420	127	277	718	4460	30	12900	54.2	574	168	50.1	422	101	5720	412	107	107	364	1710	972	855	137	632
c2	5	Unknown	60.7	1610	7840	2910	35700	3160	820	166	3130	2330	998	54300	12300	770	268	7330	1460	7590	860	759	727	705	90.2	966	1650	133	289	1070	4400	40.8	13200	57.6	377	192	79.7	472	73.4	5740	375	85.5	78.2	398	1780	1420	831	138	690
o22	5	Unknown	86.8	1840	6630	2960	35400	3660	692	138	2870	2460	1190	59900	17700	784	263	8330	1420	7080	860	896	451	463	72.1	1000	2110	140	254	530	4150	28.1	12100	53.3	320	177	65.3	429	85.1	5310	476	118	120	446	1910	1450	492	107	637
c72	5	Unknown	49.3	1560	10900	3320	33100	3220	957	155	2810	2080	1340	51700	16100	850	261	5090	541	3910	1090	463	491	435	82.3	993	1620	82.9	212	283	4480	32.1	12000	40.6	209	165	69.3	396	100	6250	454	149	158	460	2040	2540	581	100	598
o46	5	Unknown	30.5	2240	24000	5600	45800	4760	1110	217	2180	2870	890	53400	18300	453	378	7710	2050	7960	1030	955	819	401	110	1380	4070	140	313	675	7300	48	16900	61.1	591	292	114	704	140	11400	769	200	209	911	4480	2240	815	94.6	557
c14	5	Unknown	64.3	1850	7250	2830	33900	3360	982	163	3900	3230	819	53600	18800	420	341	9080	1560	5300	888	1130	908	667	109	487	2180	168	314	404	5750	38.4	11700	50	529	182	81.4	434	92.2	6840	517	151	164	422	2480	2040	851	84.3	540
c71	5	Unknown	66.5	2010	11100	3140	37900	3550	1010	144	3230	2660	816	47000	16100	901	314	6070	695	4490	856	642	788	545	102	880	2350	128	314	1230	5350	40.2	13100	66.7	632	209	77.4	518	96.5	6970	503	158	173	467	2130	1810	630	117	667
o43	5	Unknown	51.9	2270	9630	3390	40700	4650	1090	211	3090	3510	1130	59800	21900	685	376	8400	2100	8550	796	835	899	657	123	1180	3110	162	397	312	6630	37.5	15800	66.1	659	261	95.6	641	107	9530	552	177	184	609	3480	2310	648	122	634
r14	5	Unknown	152	1410	11200	3320	27000	2780	983	97.5	4820	899	868	50300	21700	935	361	9440	1370	4640	1310	959	388	679	60.4	886	1480	115	195	474	3100	24.2	12900	39.3	391	135	65.1	348	73.5	4490	464	118	125	447	1330	1890	852	82.5	460
s9	5	Unknown	35.7	2430	11200	3570	39800	3570	884	79.2	2250	2800	795	47200	12200	1050	412	5610	1170	6710	461	922	693	513	100	609	2450	110	268	335	5640	37.7	15400	17.8	402	229	90.3	608	75.4	9400	514	82.2	188	639	3600	2570	712	73.4	540
s10	5	Unknown	80.3	1840	6220	2350	25300	2490	880	53.5	2700	1620	646	49000	19400	814	487	5340	776	4200	870	686	468	536	75.9	714	1350	89.8	204	1080	3300	37.2	11800	24	391	179	70.4	456	70.8	4860	424	66.1	136	347	1800	1550	545	88.5	568
s11	5	Unknown	59.4	2000	9010	3310	30500	3340	818	56.4	2400	2370	751	45800	19100	978	360	5530	1090	4520	764	591	603	412	79.3	839	1920	127	275	891	4470	38	12500	24.7	360	163	84.1	296	87.9	6770	432	74.5	160	195	2370	1540	483	86.8	565
s12	5	Unknown	62.7	2220	6110	2510	32300	3610	1120	73.2	3260	2980	1170	59400	23700	727	385	8580	1510	6980	752	822	455	543	85.8	692	1700	126	287	397	4780	30.5	10900	16.8	364	178	70.3	508	79.9	5340	466	35.5	70.5	437	1880	1260	540	82.9	477
s13	5	Unknown	48.4	2890	7400	3880	41600	2150	1260	61.8	2490	3470	965	62500	28400	518	751	8400	2290	10000	964	1060	818	639	111	505	2410	151	442	434	5720	42.3	14200	26.5	516	202	97	556	111	7370	631	66.3	128	498	2160	1610	714	82	440
s14	5	Unknown	76.4	2000	6560	2350	36400	2620	1070	74.8	3070	2080	1160	58300	21700	996	443	8870	1350	6560	925	792	560	596	90.1	899	1600	109	295	417	4280	35.8	13400	20.1	300	181	66.2	508	62.8	6330	430	74.8	150	362	1940	1300	459	82.6	628
s15	5	Unknown	66.2	2190	7430	3440	33700	3170	1090	82.3	3150	3770	970	65300	21500	786	294	8630	1830	7340	820	1180	833	580	105	909	2940	141	328	794	5220	40.8	14400	25.6	629	158	75.5	480	86.8	7880	509	76.7	159	420	2520	1640	723	106	551
s16	5	Unknown	60.1	1810	5130	2670	36800	2780	1000	71.6	3850	2420	1270	53200	26600	704	389	6490	1170	5360	1160	486	518	532	84.9	592	1380	72.2	157	691	5090	29.5	12600	19.1	275	168	69.9	485	93.8	5580	386	63.6	148	401	1870	1440	482	78.8	607
c61	5	Unknown	49.2	2230	6590	2900	45000	3110	968	195	4750	2670	954	66700	20400	1270	395	10200	1470	5600	1290	1020	668	761	96.3	977	2160	111	261	874	5180	42.9	12500	56.2	275	195	68.3	442	95.4	6030	460	169	202	475	2020	1120	597	82.4	654
c55	5	Unknown	79.3	1890	6120	1700	35200	3300	946	191	4320	2970	957	58600	19400	886	427	6690	1200	6540	955	705	1090	664	102	948	2180	153	347	562	4640	38.2	10800	62	456	166	71.2	419	109	6330	571	151	157	517	2270	1200	780	145	594
c22	5	Unknown	120	1640	13500	5220	40600	4390	1010	162	3380	2940	1030	61200	24200	775	320	9030	1710	7140	1450	762	787	691	94.9	575	2990	97.5	225	1220	5120	30.6	15100	71.4	600	208	98.6	537	120	6940	462	175	180	683	2620	1990	491	132	680
c43	5	Unknown	45.6	1910	7380	2840	33200	3190	1020	152	2890	2210	1160	53600	20100	1200	229	5150	725	4390	1030	410	539	411	90	699	1220	134	307	772	3150	23	12100	44.9	227	167	71.7	364	58.2	5460	459	145	151	442	1690	2180	769	107	610
c50	5	Unknown	54.5	1840	5020	2170	29600	3370	902	139	4560	2540	955	55500	20100	1150	303	6270	761	4140	980	650	549	594	94.9	770	1780	119	327	519	4590	30.7	12800	48.4	534	197	75.1	479	92.5	5550	456	158	173	406	2070	1460	608	90.8	698
c75	5	Unknown	112	2230	10200	2360	37800	3910	1160	148	3620	3220	1570	65200	17400	930	315	8870	1630	6830	1020	854	738	596	121	867	2350	166	417	1150	5240	50.4	15500	86	279	210	80.3	554	54.4	7980	622	259	236	457	2520	2640	760	143	727
c36	5	Unknown	97.2	1940	10500	2820	28900	2490	1130	182	3000	2060	1420	59300	18200	1460	291	8280	1370	5940	946	708	394	568	95.8	553	1900	141	301	693	4150	44.2	14300	58.5	358	182	74.5	508	105	5240	470	155	135	379	1930	1920	756	106	795
c68	5	Unknown	43.6	2720	8830	3500	36000	2030	1110	197	2840	3650	1190	67100	25600	899	465	6490	1060	7330	741	734	704	575	104	1220	1880	166	386	887	5550	41.9	14500	72.9	445	223	89.6	545	77.4	8730	506	170	138	509	3570	1800	1180	119	744
c29	5	Unknown	41.7	2300	9470	3350	43600	1780	1090	167	2940	4390	1100	61200	27600	1150	567	10000	1640	8140	1050	860	746	509	106	1120	2300	169	394	357	5870	45	15400	89	589	217	88.4	571	89	7620	530	175	143	444	2430	2140	662	130	694
c80	5	Unknown	63.3	2100	8200	3640	40200	4300	1120	195	3580	4220	969	64000	23900	1150	562	8150	1680	7030	1430	776	877	631	113	1230	2740	157	381	752	6320	52.2	15700	81.9	475	200	73.4	514	65.2	7640	559	228	215	504	2530	1670	683	121	707
c8	5	Unknown	50.2	2310	8410	2600	38200	2820	891	161	3570	3080	868	74900	23200	1490	358	12800	1860	10100	1090	1190	785	636	106	1060	1930	132	327	1350	4650	42.3	15600	75	534	213	70.2	561	73.9	4970	552	178	161	431	2060	1550	796	105	798
o31	5	Unknown	68.1	2320	6180	3340	38500	3710	1140	175	3670	3790	1690	54100	21600	904	686	7620	1370	7340	613	818	791	583	107	594	1870	149	329	1030	5030	36	14300	79.4	536	180	77.9	456	108	5990	505	177	142	513	1890	1410	779	119	692
c54	5	Unknown	86.4	1810	8600	3590	39000	2030	959	121	6090	2520	924	64000	20800	808	516	9720	1520	7790	1720	809	738	812	96.9	951	2860	119	363	902	5150	30.4	13500	78.1	634	199	64.1	552	83.9	7070	534	181	171	531	2730	1410	933	125	740
o14	5	Unknown	75.3	1990	9220	3000	39800	3460	959	216	4130	3480	1030	57800	23600	1140	554	8940	1230	7220	1020	697	726	631	112	820	1930	100	246	572	5820	37.8	13200	65.9	245	228	100	585	109	6690	434	164	164	462	2340	911	577	121	749
c23	5	Unknown	84.4	2310	8380	3410	41400	3260	1060	161	4740	3290	1020	70200	15700	1680	290	10200	2090	8100	2020	951	632	651	92.9	1060	2080	173	363	713	5370	27.9	15400	77.6	627	224	66.6	568	90.6	6650	600	194	205	499	2400	2060	911	152	787
c39	5	Unknown	98.5	2560	8810	3910	41500	2310	1180	192	4420	2880	816	71000	21700	1450	469	10200	1710	9150	1510	1010	742	801	132	1550	2710	159	452	734	6870	36.2	16200	92.3	504	257	74.7	665	91.4	8650	553	222	207	514	3070	3380	854	190	796
c12	5	Unknown	74.1	2360	8950	3370	40600	3970	1020	215	3860	3430	843	68800	17500	1240	356	10200	1740	7860	1240	1130	837	699	131	865	2790	155	360	721	6060	52.4	18600	90.5	614	227	83.2	594	82.7	7770	585	184	158	453	2520	2780	928	141	720
c31	5	Unknown	97.7	1650	6060	2650	37400	3250	1110	152	4000	2330	1200	60600	15100	935	354	6370	955	4350	1190	707	634	588	94.1	1120	2250	179	326	861	4570	29	13500	71.7	377	163	68.8	429	69.2	5450	581	155	159	476	2070	2110	763	124	655
c24	5	Unknown	86.3	2270	8880	3220	39600	4350	1270	150	4260	4240	1150	69000	27300	824	741	9310	2020	9180	1230	960	893	720	115	1200	2320	155	407	929	6460	31.9	14100	94	667	236	84.5	590	90.1	7760	599	209	190	478	3030	1920	917	110	613
o34	5	Unknown	57.8	1880	5250	2700	33500	3390	937	142	5000	2420	998	60400	19800	1250	315	6850	721	4710	1070	657	582	555	104	777	1950	148	351	524	4930	30.2	13100	73.3	597	189	71.7	536	66	5670	479	189	180	420	1900	1500	554	91.6	714
p2	5	Unknown	86.6	2030	5470	2610	31800	2860	1050	175	5080	2430	1280	63200	22300	1130	410	7790	923	5970	1050	843	623	619	98.9	911	1620	118	309	1000	4130	33.8	11700	58	541	179	72.1	467	68.5	5440	437	167	143	386	1840	1490	429	90.7	619
o3	5	Unknown	66.9	2170	8100	3160	34900	3820	1080	190	4110	2960	1340	57500	23600	911	482	8730	1360	6610	1360	913	733	769	88.2	984	2420	161	352	813	4620	31.4	18100	81	513	211	71.5	534	77.5	5620	492	171	149	432	2210	2120	1240	142	618
o6	5	Unknown	53.2	2730	12800	2570	34700	4270	1190	352	5190	4020	804	65500	28500	1090	865	9620	2940	12600	916	1130	993	716	123	1590	2510	205	521	943	6630	59.2	15000	90.8	770	238	115	559	132	9650	596	228	195	406	2710	1660	666	149	695
c3	5	Unknown	54.4	1880	11100	3780	47000	3070	804	214	3670	3210	640	69000	22700	1090	369	8510	1770	9210	1000	841	913	637	104	1390	2340	154	375	1300	6080	38	13000	78.6	513	249	84.9	608	82.4	7340	490	220	197	619	3300	1660	497	130	799
c19	5	Unknown	82.1	2210	5760	2270	33700	3220	854	171	2820	2590	1200	64300	16800	847	219	8500	1380	6210	1180	765	553	638	105	857	1630	161	339	997	4830	42.4	13200	67.6	510	155	64.6	398	72.8	5060	500	175	158	525	1920	996	875	177	765
c59	5	Unknown	85.7	3240	8730	2750	33900	3340	1140	160	3550	3120	929	65500	25700	973	361	10900	1980	7830	1130	1290	464	547	115	878	2370	136	356	1390	4550	46.6	14400	82.5	544	204	84.4	489	105	7050	680	219	218	666	2520	2250	900	119	699
c1	5	Unknown	100	2250	7170	2940	35100	3160	1070	164	4160	2370	1370	72200	19900	1200	369	10300	1280	6530	1370	866	653	622	103	947	1880	106	359	978	4260	40.8	15300	68.3	470	201	77.4	556	97.1	6140	477	177	149	483	2050	1550	946	139	732
c5	5	Unknown	106	2390	8080	3180	40800	3350	1450	196	3100	3250	2090	57900	18500	1180	261	7870	1230	6420	1330	593	566	625	94.5	1020	1950	163	329	825	4800	30.1	14500	78.5	276	203	83.1	487	88.1	5530	424	224	213	435	1790	1120	825	116	679
c70	5	Unknown	72.6	2350	8380	2780	39200	3260	872	168	4380	3500	898	53900	16200	741	319	8430	1470	7970	930	749	600	556	115	1020	3000	136	317	627	6880	41.2	14600	73.5	393	219	110	571	104	8310	547	240	223	585	3440	1750	762	112	604
o23	5	Unknown	101	2150	10600	3790	35900	3480	1030	183	3260	2740	1190	63700	19000	1090	288	9730	1480	9440	1460	1510	685	738	83.8	930	2080	181	447	682	5430	35.2	14000	82.3	383	191	65.7	482	106	6450	560	165	138	265	2750	2060	875	121	650
c83	5	Unknown	77.6	2050	7580	2700	37300	3490	873	49.3	3740	3290	930	52800	10700	738	193	8000	1560	7670	904	710	671	473	102	693	2910	129	314	652	6390	42.7	13900	63.7	397	293	93.4	492	85.9	8640	514	232	183	520	3060	1660	644	100	612
c18	5	Unknown	112	2150	10300	3480	32900	3270	978	52.5	2590	2660	1170	63200	14500	1070	194	10300	1550	8720	1380	1350	623	566	78.4	747	2180	182	349	620	4760	31.5	13500	74.1	355	227	60.8	396	82.8	6420	469	171	114	231	2500	1960	642	100	591
c30	5	Unknown	132	2090	9490	2760	39000	3870	1130	41.8	3250	3270	1580	63000	11100	902	159	10200	1460	6220	861	793	704	545	108	801	2190	167	384	874	4860	47.3	17700	84	271	264	84	509	70	7860	576	250	208	438	2550	2550	548	127	752
c81	5	Unknown	91.1	2080	9620	2640	31900	2480	1030	52.1	2430	2380	1350	55600	12400	1510	186	8390	1240	5600	952	649	296	470	86.1	424	2100	125	269	668	3660	27.2	13800	59.5	325	286	87.4	464	NA	5160	376	147	142	381	1740	1730	629	84.7	706
o26	5	Unknown	51.3	2460	8390	3310	36600	1840	1060	60.6	2530	3560	1160	63000	18600	794	307	6660	1020	6350	881	666	624	453	87.1	887	2000	172	355	599	5010	39.3	14600	68	450	253	81.5	468	90.8	8240	435	174	116	514	3280	1690	743	103	673
o30	5	Unknown	49	2190	9000	3590	38000	1850	1070	49.1	2730	4580	1120	58800	20900	1070	387	8810	1600	7200	1090	817	792	439	85.5	956	2420	147	382	339	5280	47.6	14900	83.3	639	254	78.7	498	79.5	7760	485	157	128	415	2470	2090	827	117	667
c40	5	Unknown	69.1	2230	7790	3880	38600	4080	1080	45.3	2740	4290	1030	63300	18200	1050	384	8650	1600	6550	1530	716	943	556	111	901	2700	159	324	720	5220	41.4	16700	72.3	467	240	67.6	435	115	7870	478	234	183	500	2830	1530	737	101	660
r7	5	Unknown	56.1	2100	8190	2650	37400	2910	914	50	3380	2870	878	72800	16800	1510	222	12700	1980	9610	1240	1120	764	533	105	948	1840	153	291	1120	4170	34.8	15600	73.6	577	261	61	490	57.8	5150	507	168	134	401	2070	1510	808	84.1	747
c34	5	Unknown	56	2720	9230	3280	38000	3700	992	146	1580	3050	939	67400	18100	1020	426	9570	1440	9520	1020	1020	823	727	97.5	974	3370	178	373	669	5590	41.3	13600	62.8	416	223	76.4	454	90.3	7270	494	163	181	543	3160	1230	439	121	675
o35	5	Unknown	32.4	1810	12700	3780	31700	3590	881	198	2320	2430	678	48000	16200	654	426	6260	1920	8120	436	655	663	590	91.4	1200	3050	125	302	365	4890	40.2	15400	55.5	490	249	90.6	549	92.1	7400	596	187	181	728	2980	2070	761	100	564
o19	5	Unknown	36.3	1700	9520	3130	33000	1550	821	164	2530	1750	884	44500	20900	891	563	6080	1200	5070	842	700	484	625	89	1060	2780	141	259	438	4560	35.8	12700	41	215	253	75.5	517	89.5	6770	509	148	149	497	2300	1630	823	79.2	589
o16	5	Unknown	69.9	2090	9180	3210	32900	3930	1010	180	2900	3480	1120	67000	21400	1050	619	12600	3480	10500	1380	824	776	874	113	901	3110	181	363	574	6150	43.8	16200	59.5	272	230	91.3	528	92.6	6880	618	144	146	499	2390	1860	693	141	730
c37	5	Unknown	47.6	2320	11500	2980	29400	3970	884	178	3090	2820	992	46600	24100	605	549	8750	1850	7080	872	788	694	684	97.5	765	2270	137	360	1180	5350	29.7	13000	64.2	253	222	77	477	86.9	5590	432	153	169	387	2580	1920	791	99.9	684
c58	5	Unknown	57.9	1920	8180	3310	34000	2780	1030	137	3630	2490	1080	50600	18200	657	513	7530	1380	5070	965	770	436	452	89	983	1790	129	300	654	4030	30.3	13600	52.8	308	197	72.5	464	65.4	5090	520	130	135	523	2010	2010	600	103	593
c69	5	Unknown	124	2300	6710	2280	34700	2780	892	142	3470	2700	1160	76300	16500	1300	270	11000	1450	10100	1280	1070	635	659	91.1	965	1840	79.6	172	728	3200	31.7	12700	60.3	382	177	62.5	466	62.8	4320	413	133	150	179	1480	1280	635	105	765
s32	5	Unknown	118	2060	11500	3600	37100	3300	1020	60.4	4890	1990	1120	57200	18500	958	432	8110	1430	7590	1230	997	550	684	85.2	1150	2530	136	317	1120	4700	41.8	13600	22.4	555	172	88	502	64.2	6170	584	64.7	135	519	1990	2010	636	151	842
s34	5	Unknown	103	2860	7180	3220	33000	3530	1060	59.7	1960	3790	975	69800	24000	1670	360	10100	1740	8100	1380	1060	749	654	91.2	1150	2730	185	421	480	4950	30	17400	29.8	354	196	77.7	501	63.9	7840	607	82.9	205	451	2530	2650	742	84.7	623
s36	5	Unknown	80.7	1720	7170	3360	31300	2990	954	76.8	2820	2490	1090	56400	16400	749	270	7050	1800	6230	1000	668	767	635	104	375	2380	181	359	534	5550	40.9	15200	29.9	119	175	93.6	451	77	5730	534	79.8	167	505	2240	2140	633	111	574
Wash	1	Blank	1370	6.1	4040	5790	20300	3140	2.22	430	8340	2480	735	6960	16500	-0.115	426	20200	933	45800	2010	2870	-1.03	812	-1.06	8.81	14900	774	126	3880	-48.2	-0.856	15.7	8170	1650	1.12	0.407	11.8	-0.257	7980	1960	1.39	130	2180	332	-0.822	8.57	1.57	4620
Wash (2)	1	Blank	142	6.1	-2.89	7950	35100	2880	2.22	1030	25200	438	-3.03	31700	5030	-0.877	593	-5.26	691	25200	2980	2630	1560	2.44	-1.06	1090	7440	780	-29.4	9700	796	-0.856	15.7	-5.25	2920	24.9	322	1760	NA	20000	2230	1.39	2350	3280	2380	968	8.57	1.57	11300
Blank	1	Blank	1.43	11.5	1.82	8.93	3.35	4.74	4.86	-1.01	0.167	10.8	6.05	3.74	23.7	2.04	0.389	-3.71	6.07	2.7	6.36	-0.382	-0.517	3.49	-0.59	9.53	14.2	1.81	-26.3	2.81	1.46	-0.541	62.3	-4.3	0.294	1.37	0.905	14.3	1.68	2.03	2.11	1.78	0.132	-10.6	-3.26	1.56	19.3	1.61	4.36
Blank (2)	1	Blank	1.36	19.8	13.9	10.8	6.01	6.35	5.12	-0.343	1.59	6.22	5.18	0.556	29.3	4.12	0.204	4.59	5.06	3.62	11.5	-0.0845	-0.037	3.16	-0.887	9.42	21.9	0.291	32.8	5.62	11.9	-0.536	21.6	-3.09	0.91	1.46	1.09	15.3	-0.192	4.14	3.19	2.41	0.342	-8.69	-3.65	3.31	15.7	2.28	9.77
Blank (3)	1	Blank	0.878	11	3.27	8.74	3.01	4.78	4.83	-1.31	1.35	10.3	5.5	1.75	10.2	1.92	1.47	0.677	4.72	4.25	7.05	-0.558	0.279	3.55	-0.969	9.36	46.5	0.357	-27.7	-0.646	-4.3	-0.474	30.2	-4.6	0.244	1.82	0.922	11.9	1.75	2.68	1.83	1.53	0.0866	-12.2	-3.77	2.3	18.4	2.29	4.27
QCA	1	QC	22.3	345	471	115	214	234	119	116	243	225	124	451	496	131	48.5	299	50.2	253	311	46.2	44.2	56.1	19.3	117	528	28.9	256	248	227	19.4	126	53	53.6	25.3	26.1	232	26.1	250	46.5	47.4	46.8	271	47.4	46	259	46.8	246
QCA (2)	1	QC	24.5	198	571	122	277	263	118	119	282	255	141	479	513	143	47.5	247	64.6	283	255	53.1	45	53.3	24.8	141	453	18.6	272	256	232	23.3	147	53.6	50.7	29.9	25.2	272	23.4	246	49.7	56.8	49	242	36.4	57.3	244	54.6	249
QCA (3)	1	QC	23.8	266	404	96.1	210	234	127	112	247	198	131	452	543	129	44.4	312	71.4	193	196	48.2	45.2	55.8	23	145	452	36	196	248	246	16.4	116	48.8	41.6	26.2	24.6	299	23.2	237	48.2	51.4	46.3	256	47.1	49.5	256	54.3	237
QCB	1	QC	205	1700	3870	747	1770	2190	905	1000	2230	1610	903	3810	3910	984	375	1590	317	1890	2190	402	365	375	175	962	5330	210	2060	2030	1850	180	862	346	355	179	206	1610	176	1880	371	366	391	2260	411	367	2450	353	1790
QCB (2)	1	QC	190	1150	3750	703	2140	2280	889	974	1960	2080	876	3770	3780	880	387	1750	414	2150	2240	386	385	337	190	1030	2980	136	1820	1930	1950	192	603	452	418	185	225	1850	191	1860	379	344	388	1990	375	363	1850	440	1550
QCB (3)	1	QC	173	1460	4160	818	1770	1850	939	861	1790	1870	939	3600	3740	969	375	2690	230	1950	1540	410	357	383	176	1120	2880	197	1740	1820	1870	158	702	392	382	198	194	2370	190	1940	416	347	394	1990	280	361	2030	386	1930
QCC	1	QC	2390	22800	47500	11000	23100	22500	11600	11100	22000	26600	11500	53100	47500	11300	4550	29100	4000	25800	22200	4690	4700	4920	2210	10900	40300	2460	22400	23700	23100	2380	8270	5310	4660	2240	2460	22400	2210	23500	4510	4690	4940	19100	3880	4520	22800	4290	24000
QCC (2)	1	QC	2130	19300	47600	13200	24600	24700	11100	11500	22900	24900	10900	46300	44500	11500	4560	23200	3960	17700	22000	4470	4400	4110	2380	13400	40000	2950	22800	22200	23300	2300	10900	5110	4200	2210	2310	22600	2110	23500	4650	4430	4400	23100	4030	4420	21100	4720	20000
QCC (3)	1	QC	2220	21900	43700	12100	24300	25900	12400	11100	24300	24900	10800	48000	47300	11400	4750	26100	4000	29000	25200	4830	4660	4830	2560	11600	50200	1950	22500	23000	23500	1720	8600	5620	4560	2380	2290	26700	2160	22300	4550	4350	4680	28400	4050	4720	23600	4770	19800
A	1	Standard	7.74	78.4	137	35.9	74.8	77.9	40.7	35.5	70	69.9	37.2	162	160	39.5	15.3	71.4	17	54.2	73.1	14.6	16.1	16.1	7.31	42.5	167	7.57	84.7	110	76	7.7	76.1	7.6	15.7	7.45	8.2	77.6	7.21	81.5	13.5	16.3	16.8	71.6	8.93	16.1	72.2	14.4	75.5
A (2)	1	Standard	7.4	75	164	42.2	76	76.2	35.2	39.5	80.1	82.3	40.3	147	150	39.5	15.3	84.5	14.2	76.6	77.7	15.6	15.4	19.7	7.59	33.1	135	7.84	71.2	74.9	79.8	7.08	63.5	15.8	14.4	7.57	7.6	75.4	8.04	71.8	16.7	13.5	14	83.9	15	13.9	78.8	16.1	73.5
B	1	Standard	19.4	242	368	134	236	212	97.2	104	211	188	96.1	376	395	91	39.8	194	45.9	167	196	39.8	38.7	40.6	21.2	124	442	17	193	229	163	14.8	51.9	36.4	37.7	19.8	16.4	201	18.6	193	40.2	42.3	39.8	195	38.3	39.2	186	35.6	159
B (2)	1	Standard	21.3	246	450	85.5	206	169	98.6	94.3	193	190	122	367	368	87.7	38.6	249	50.6	205	238	40.6	35.4	34.8	20.3	102	551	21.6	199	197	212	22.1	75.6	30.2	40.7	21.9	19.4	195	11.1	190	42.3	43.7	37.4	171	28.1	42	212	42.9	207
C	1	Standard	40	317	916	203	352	478	201	193	370	430	193	805	746	209	74.7	354	69.7	322	440	78.6	71.1	68.6	45.6	151	687	34.8	322	411	357	42.5	276	74.2	84.1	35.3	43.9	411	43.7	371	70.3	73.4	75	413	79.9	73.6	394	80.7	440
C (2)	1	Standard	34.5	462	698	184	423	375	193	208	404	402	181	792	719	179	75.7	348	72.6	434	397	74.6	71.7	68.4	37.8	238	1090	32.9	346	382	395	38.8	159	103	81.9	36.3	33.2	328	37.2	411	77.7	66.8	75.4	307	80.3	81.8	475	72.5	516
D	1	Standard	148	1050	3480	786	2000	1610	730	812	1480	1430	755	2710	3160	674	294	1520	245	1720	1530	300	296	350	154	580	3270	164	1550	1590	1500	143	569	325	307	160	149	1550	160	1560	318	295	311	1500	330	290	1770	328	1600
D (2)	1	Standard	140	1640	4310	825	1600	1610	775	695	1580	1720	660	3230	3070	776	298	1550	364	1440	1910	299	325	359	159	804	2870	153	1640	1500	1470	144	533	286	264	154	151	1390	159	1400	275	256	292	1440	342	310	1330	273	1350
E	1	Standard	288	2880	7820	1100	2930	2870	1520	1580	3230	2730	1450	6310	6250	1570	623	2620	478	2580	2480	592	585	588	296	1220	5440	357	3290	3030	3010	309	1420	623	593	328	293	3080	304	3180	575	694	628	3240	567	593	2400	646	3100
E (2)	1	Standard	304	4040	6060	1700	3250	2960	1540	1580	2820	2750	1590	6040	6400	1450	617	3360	638	3400	2700	565	636	575	298	1610	7610	301	2930	3260	2990	291	883	651	642	296	291	3210	312	3280	562	582	621	3090	611	619	2810	592	3450
F	1	Standard	1350	12600	27600	6530	9350	12800	5930	6590	12200	13000	6310	25000	24000	6500	2470	13900	2270	12400	9760	2400	2350	3020	1200	5620	30000	1810	12700	12000	12900	1160	4800	2500	2340	1190	1250	11000	1250	12100	2500	2260	2500	12900	1730	2350	13800	2330	12400
F (2)	1	Standard	1240	11200	26300	5990	14700	13800	5990	5990	11900	11700	6130	23200	24200	5040	2430	13400	1890	9230	11300	2460	2600	1850	1150	4620	29400	1180	12100	11500	12700	1120	4650	2360	2350	1290	1180	13100	1130	13000	2700	2530	2450	12800	2430	2410	12400	2770	11100
G	1	Standard	2850	28800	56900	13200	38500	35000	15900	13800	29000	26600	14900	62800	62800	14900	6220	41600	6430	31800	30500	6290	6100	6090	3100	13800	67400	3260	31600	30400	31200	3120	12000	5740	5480	2910	3140	33200	2850	29700	5970	5870	6060	31100	5910	6140	26900	5750	27100
G (2)	1	Standard	3060	28700	53200	15700	31200	27400	14500	15100	31200	29800	17200	62000	60300	15400	5970	28200	6510	28700	33300	6410	6590	5640	2550	19200	62000	3880	30300	29200	29900	3810	9790	6670	6600	2860	3390	27000	2930	28300	5750	6460	5950	30000	5350	6740	30400	4920	26900
H	1	Standard	8120	79600	107000	40600	72100	68700	41700	37300	81000	82300	38400	154000	159000	42900	16000	80200	16100	73000	88700	15300	16500	20000	7450	40600	125000	4990	72800	75900	82000	7100	30900	13200	16500	8040	7970	77500	7600	73500	16100	15900	16000	76100	13300	14700	50600	15400	82700
H (2)	1	Standard	8250	88100	137000	33700	71400	72200	37300	37100	74700	86100	41900	159000	153000	40700	16000	127000	12800	58800	57200	16300	15200	16800	8050	42400	126000	6540	85300	79200	79000	7250	30700	17500	15700	7690	8280	86700	7960	81000	17100	14900	15600	73000	17600	15300	107000	15200	79600
1	1	Unknown	175	1680	7080	2190	30700	1900	1090	84.7	3910	3540	1060	54900	15500	849	317	8910	1830	6840	1060	764	674	587	90.8	626	2270	170	336	1190	4830	53.4	15200	64.1	331	167	84.2	426	78.8	7340	618	175	156	537	2290	2970	845	216	663
2	1	Unknown	100	1430	15100	3720	23000	2830	751	56.6	2120	1240	1520	48500	12800	1860	285	7920	980	9120	1130	731	632	600	69.7	1290	2330	125	287	1780	3550	41.9	11700	58.2	468	164	74.8	387	53.8	5740	564	179	164	562	1630	2460	812	121	760
3	1	Unknown	87.9	1390	7050	2870	24300	2580	1010	51.2	2700	1590	1240	51100	15600	939	164	7990	995	5510	1370	1050	417	649	64.2	671	1450	133	238	583	3440	35.7	10200	62	308	146	61.6	309	48.7	3500	384	116	100	345	1540	2660	723	78.7	607
4	1	Unknown	115	2170	8420	3510	40500	3050	1170	62.5	2760	2330	1660	46500	16100	1300	334	6870	908	5260	638	561	661	478	91.8	437	1600	125	272	1100	3940	30.4	12300	72.6	389	176	80.1	390	61.5	5830	491	121	132	444	2050	2380	886	134	831
5	1	Unknown	66.1	2520	11600	4740	36000	5280	1230	79.1	1800	4100	572	64700	18700	525	392	6820	1520	8330	1250	694	1020	846	141	1040	2750	145	397	961	6490	40	16700	110	962	264	97.8	497	96.5	9690	619	191	185	639	4120	3590	615	146	635
6	1	Unknown	52	3140	9940	4090	21500	3800	926	73.7	2410	3530	803	56000	8570	1010	163	7210	1630	9100	731	716	744	518	91	579	2790	46.3	200	1190	4580	48.1	18600	69	587	222	58.7	572	69	8160	534	170	150	391	3220	3840	830	78.6	584
7	1	Unknown	61.3	1870	8990	2670	24900	3200	750	55.7	3460	1770	754	53600	11800	565	322	7980	1880	6460	1090	1050	374	571	82.5	712	2100	90.3	269	934	4200	34.8	8770	52.4	298	151	70	484	50.3	4830	459	156	134	502	1620	2950	523	102	738
8	1	Unknown	47.3	2840	7770	3700	32200	3540	851	71.9	3390	2620	278	48800	12300	660	257	6660	1820	7300	1240	1080	644	696	81.2	877	3000	136	381	830	4410	33.5	13100	62.1	641	165	69.3	361	67.6	6530	551	203	161	420	2130	4430	1220	122	480
17	1	Unknown	145	2260	5920	2310	34200	4560	884	62.1	2750	4710	909	77400	16600	727	424	9120	1460	7430	1230	1020	842	526	98	708	1690	185	317	1270	5450	27.7	11300	81.1	541	175	69.1	406	91.4	6460	600	113	98.9	381	3200	2260	511	92.8	631
18	1	Unknown	91.6	1890	16900	5610	36000	3940	984	56	2190	2600	927	64900	17200	794	323	8920	1910	7140	738	962	618	602	89.3	831	2590	131	392	980	6090	40.6	13800	72.3	522	194	98.5	504	91.4	9150	662	217	162	1080	3270	3150	990	125	617
19	1	Unknown	61.9	2130	8290	3670	28000	3220	918	71.4	3160	2330	797	55300	16900	714	546	8980	1510	6020	803	722	727	665	106	710	1860	153	360	1320	3470	32.4	10400	52.6	399	171	63.9	379	71.4	6800	534	166	164	474	1840	1590	779	99.8	501
20	1	Unknown	51	2010	6010	3270	27300	2990	919	42.4	1850	3050	812	52100	16300	811	513	5830	1530	7590	873	750	678	488	90.2	670	1960	133	283	685	4590	32.2	11100	61	362	189	60.9	431	63.6	6490	499	164	139	495	1520	2730	492	70.6	488
21	1	Unknown	59.3	2430	8240	3680	27700	3200	817	71.4	1460	2380	809	41900	8550	753	174	8290	1530	7760	518	1230	900	368	76	890	2630	127	265	886	4960	31.6	13600	61.5	348	163	63.5	532	66.9	7200	501	164	171	524	2680	3720	636	81.6	702
22	1	Unknown	66.5	2120	5930	3110	29900	2900	1040	66.8	2710	2730	949	52400	9890	828	272	6720	657	4710	835	422	645	491	67	555	1480	159	321	800	4890	41.8	12600	63.4	355	171	90	499	64.9	6050	458	196	176	382	1980	2860	438	123	680
23	1	Unknown	56.1	1420	7120	2320	24300	2130	863	58.3	2590	4610	654	63500	18900	636	240	7230	1160	5210	687	787	781	582	105	600	2650	156	284	1180	6060	37.6	11800	67.3	508	172	63.9	475	97.9	7820	556	158	132	389	2840	3280	426	94.7	410
24	1	Unknown	106	2890	11400	4470	36500	3460	895	60.3	3530	2650	983	56400	20800	954	259	11200	1820	7080	2040	1690	596	896	63.4	468	1560	147	408	804	3980	43.4	15200	60	245	142	78.6	414	74.1	5820	681	198	176	686	2690	2870	887	109	570
33	1	Unknown	60.2	1880	9740	2980	32900	3490	727	53	2980	1750	756	39500	12600	1040	335	5330	709	5440	996	571	429	474	76.1	951	2040	116	294	760	4540	29.6	11100	44.4	340	158	67.5	500	62.8	6490	453	219	176	607	2400	2660	698	89.8	593
34	1	Unknown	65.7	1390	8220	3430	27300	2510	697	66.5	3020	2350	850	47500	18600	864	246	4490	630	3990	891	594	499	498	63.9	811	1440	106	265	1080	3670	29.7	9150	62.6	553	115	73.3	389	44.6	4910	352	159	157	541	1580	2440	830	104	522
35	1	Unknown	41.1	1740	5260	2140	20900	3190	584	66.4	1510	1870	401	46800	12300	700	157	6770	971	5400	708	1100	511	321	72.1	961	2250	97.6	273	961	4770	30.3	10500	67.9	497	145	65.1	340	46.4	5970	390	151	131	432	1820	2040	625	83.8	383
36	1	Unknown	65.1	2610	10800	4120	31800	2580	907	74.5	3010	2730	246	47500	14100	744	318	5340	2680	8100	952	694	816	571	93	988	2320	131	362	858	5060	26.3	15700	79.6	244	186	86.8	394	62.3	6440	577	164	175	670	2390	3590	846	100	628
37	1	Unknown	62.1	2630	12100	4130	21100	2550	917	40	2500	1390	876	56600	15600	1220	338	9870	2130	5550	1130	1480	543	720	73	863	2190	78.7	211	508	3010	32.9	11000	55.2	428	190	61.2	475	70.3	6010	583	195	171	632	2020	3080	1060	88	496
38	1	Unknown	37.3	1520	5230	1860	23100	2430	587	42.9	2650	2190	378	44900	14400	642	281	7920	1180	5230	1140	708	454	521	52.4	443	1290	103	282	1180	3720	13.4	8640	53.2	275	120	45.1	303	50.4	4360	397	156	130	371	1950	1320	850	89.4	409
39	1	Unknown	49	1370	7370	2760	29000	2360	812	64.6	2950	1940	881	48400	18500	791	354	7850	1250	6020	825	777	461	519	72.6	943	1320	92.8	211	864	3370	21.2	10100	43.9	168	127	66.8	383	12.5	4040	345	141	122	264	1070	1930	616	61.7	637
40	1	Unknown	69.5	1240	4100	1710	23100	2290	633	30.2	2770	1720	788	48100	14200	819	224	8030	1470	6900	1150	936	383	469	63.1	530	1610	138	245	920	3310	29.2	12700	36.1	367	129	50.3	362	33.4	4000	393	136	115	380	1110	1950	530	104	473
49	1	Unknown	30	1140	4310	1980	18600	1600	549	39.5	2920	1060	895	32500	10400	764	190	5660	721	3950	828	563	258	380	51.5	653	1160	42.3	187	698	1880	16.6	6940	31.2	187	106	46.5	284	41.8	3260	263	92.7	76	296	1030	1670	461	74.9	498
50	1	Unknown	31	1290	4110	1300	14100	820	460	63.9	1340	1540	369	26300	9650	417	331	4800	962	4530	290	685	383	261	33	589	916	62.4	126	323	2970	15.8	5520	49	282	92	39.7	209	39.7	3650	249	78.1	82.5	206	1460	1380	368	70.3	300
51	1	Unknown	45.7	1520	4230	1400	16800	2080	625	54.1	1710	1860	284	28800	13500	378	316	4100	574	2650	386	390	509	222	52.6	570	1140	93.3	156	377	2730	21.2	8640	42.7	238	100	49	242	46.4	4000	293	85.3	111	262	1840	1600	490	57.7	323
52	1	Unknown	57.8	2740	10600	2780	32000	3690	1020	69	2440	4520	692	62900	22400	786	560	9790	2480	7320	746	785	950	590	105	976	2400	252	384	595	5430	36.3	17300	77.5	509	198	84.5	480	71.7	8530	535	191	194	552	2710	2900	893	101	523
53	1	Unknown	26.3	1840	4320	1380	18300	1870	468	63.3	1530	1760	356	30100	11900	333	224	3660	1100	3860	395	358	387	296	53.7	540	1110	63.5	208	650	2550	20.2	7300	24.3	226	101	42.2	222	35.8	4090	207	108	78.2	229	1270	1420	408	51.7	296
54	1	Unknown	72.8	1090	2960	1170	16700	1410	367	45.4	1890	1350	437	24100	12200	621	273	2350	320	2920	705	278	242	280	43.8	580	1140	77.7	146	370	2040	14	4940	27.1	218	70.4	35.6	192	34.2	2670	229	88.3	68.3	176	975	867	257	49.8	341
55	1	Unknown	68.8	688	2150	1760	18400	1170	428	44.5	1910	1010	463	29000	11600	509	197	4400	806	3790	584	254	347	337	47	403	608	49.4	87.6	471	1890	11.6	4690	20.6	243	76	23.4	182	29.3	2060	199	59.3	54.8	226	737	1020	327	44.3	265
56	1	Unknown	40.7	2180	13500	3430	26200	3790	937	63	2370	3300	893	42200	13100	922	354	8440	2270	6580	612	769	727	496	72.2	1020	2200	115	290	907	4310	40.3	10700	58	110	212	68.2	580	31.4	7250	417	206	161	538	2450	3000	595	91.9	716
65	1	Unknown	33.5	2380	8020	2420	27100	2840	697	59.8	1880	2400	491	48300	14300	765	436	8890	1180	6760	681	840	577	526	85.9	935	2510	140	302	546	3850	42.4	11800	62.9	497	164	80	380	73.5	7360	526	157	119	536	1520	2920	756	99.4	495
66	1	Unknown	57.2	2010	5520	2340	28500	3020	808	55	2580	2680	773	57600	12700	551	245	7400	880	8270	864	627	599	627	77.9	644	1540	101	307	836	5450	26.9	13200	42.4	433	145	64.1	427	46.6	4640	413	166	127	521	1560	2520	413	88.3	410
67	1	Unknown	61.9	1810	9410	3160	30400	2760	731	51	2910	3080	1060	44000	17000	765	370	7940	1340	6120	669	689	736	428	79.7	556	1750	100	234	1350	4470	36.8	10000	63.4	312	151	83.9	421	40.3	5880	401	119	120	504	1620	2240	475	110	664
68	1	Unknown	77.2	1570	7340	2460	26300	2210	773	45.9	6760	2000	900	45200	15100	655	288	7820	1070	3970	1160	725	405	500	84.8	347	2300	167	197	1140	2960	25.1	8800	58.4	341	132	67.1	424	104	4710	380	106	79.2	315	1350	2270	643	84.6	575
69	1	Unknown	69	1380	5270	2300	18300	2090	641	52	2130	1710	617	41000	14500	607	376	5160	527	3860	1020	380	453	408	68.1	621	1520	77.6	241	809	2700	25.1	8340	48.5	370	94.5	62	322	42.9	3920	337	123	111	345	1280	2450	300	59.2	435
70	1	Unknown	75	1690	7410	3080	19800	3320	884	50.9	4330	2220	887	55600	16900	1100	375	11300	1140	5600	1360	846	718	463	75.2	966	1490	106	274	1160	3620	22.7	11000	62.2	600	119	65.9	345	67.4	6000	477	166	170	576	1360	2520	663	122	585
71	1	Unknown	106	1910	7530	2600	18700	3150	720	39.5	2250	2140	852	62200	12000	733	225	6390	1190	6670	825	885	378	519	56.4	580	2070	112	220	933	3240	21.6	9790	54.3	260	170	73.2	399	60.8	6120	400	148	123	500	1980	1990	799	104	584
72	1	Unknown	43.7	1470	6010	2810	29000	3050	800	41	2000	2760	855	53800	17100	805	547	7860	910	7520	985	684	542	685	90.2	824	1520	72.4	240	1090	4210	36.9	14100	71.8	515	165	69.3	447	61	6210	426	161	118	381	1850	2270	955	117	656
81	1	Unknown	30.5	2360	6990	2760	30200	3370	1060	75.4	2100	3240	922	52900	20100	759	251	4650	783	6270	770	651	620	529	86.5	857	1460	191	261	1040	4270	44	18800	47.4	539	181	81.7	473	42.2	7550	514	215	166	480	2530	2640	573	97.1	633
82	1	Unknown	67.4	1030	4360	1310	15300	2720	572	47.2	1960	1720	733	38200	11300	623	238	4510	484	4060	622	490	332	297	60.5	660	1860	56.2	194	578	3070	24.1	7180	34.9	345	103	39.9	283	40.1	4240	279	115	91.3	348	1310	1620	462	71.8	366
83	1	Unknown	53.3	2200	8020	2890	38700	3690	891	51.9	2310	4280	412	60100	16900	898	282	10700	2220	10600	1020	1050	912	627	79.2	769	2270	135	373	563	5160	40.3	15100	66.1	469	170	84	392	53	7770	409	198	164	554	2860	1960	602	95.7	599
84	1	Unknown	66.2	2200	9040	3080	34400	2190	877	62.7	3060	2140	817	52500	21000	867	341	11400	2090	7950	835	1230	671	649	93.8	404	1980	156	252	1230	2910	30	12200	86.2	377	145	85	333	22.9	6830	391	184	164	592	1950	2040	859	111	646
85	1	Unknown	70.1	1500	4190	1530	24000	1910	810	45.3	2530	1280	972	38200	11300	671	217	5790	487	3770	833	435	334	466	64.9	596	1100	51.1	106	616	2600	25.4	8550	40	284	119	50.9	262	26.4	3280	265	93.2	91.6	317	1000	1570	398	85.3	510
86	1	Unknown	43.8	2220	8040	3080	27300	3460	699	49.8	1560	3350	676	66400	17300	915	411	8720	2510	10100	1110	736	606	417	93.2	586	1850	117	263	569	2710	34.7	12100	61.7	400	177	62.7	398	31	6470	452	150	133	509	1690	2940	487	96.5	495
87	1	Unknown	111	1970	5130	2870	34500	3140	878	50.3	2770	2630	755	49600	14200	709	266	9490	1450	6120	1410	618	524	483	99.2	660	1030	132	292	556	4230	28.5	13500	51.6	607	163	72.1	387	61.7	6510	442	186	160	471	2430	2530	711	112	634
88	1	Unknown	60.6	2810	6760	2400	27200	2650	1040	62.6	2110	2370	1410	43300	15400	809	447	6450	1680	4390	485	384	570	420	67.7	917	1690	99.6	261	997	3820	35.6	10600	43.8	334	150	69.1	357	65.6	5910	421	130	91.3	518	2240	3880	989	105	533
97	1	Unknown	31.4	1430	6710	3070	35300	2420	983	53	3230	2250	1100	51500	14800	1110	265	5150	762	4760	1270	432	624	505	86.1	724	1350	119	272	1220	4280	27.9	12400	48.7	205	151	65	349	58.4	4540	424	159	165	287	1440	1500	676	96.4	606
98	1	Unknown	49	1390	11100	2340	13600	1220	761	48.9	2540	1220	726	31400	12500	520	266	5330	1260	4460	1190	656	533	417	49.1	702	1730	46.7	129	691	2690	31.6	12200	47.7	395	162	61.8	324	43.6	4420	340	141	106	397	1310	1830	785	104	658
99	1	Unknown	104	980	5730	1680	29800	1880	672	32.8	2320	1550	923	54200	10000	1230	201	9730	1260	6550	1420	751	342	560	64	628	1430	69.9	201	1180	2680	32.4	10200	52.3	324	134	49.7	440	33.6	4060	272	126	104	323	1240	728	837	69.8	785
100	1	Unknown	31.3	2030	9340	2240	36000	3160	1330	42.6	2360	2610	1780	50200	13000	700	227	11000	2590	5610	1230	990	711	402	86.6	959	1870	136	291	723	5090	33.3	14000	65.6	398	168	68.2	440	59.9	7420	392	188	179	430	2710	1680	923	91.7	547
101	1	Unknown	72.8	2000	7720	2370	38700	1450	853	47.8	2670	2570	845	47000	15400	893	379	8230	1030	5390	1000	687	637	412	93.5	757	1880	107	250	700	4010	33.8	9900	46.1	407	179	69.7	512	27.6	6200	376	176	172	421	1840	3420	525	105	761
102	1	Unknown	63	1690	6880	3630	33800	2840	823	64.2	1540	3770	642	62900	11900	794	211	7930	685	5350	873	599	667	550	100	1180	2550	170	271	1010	5450	29.3	16400	61.9	538	177	94.9	509	67.2	7480	445	262	219	517	2770	1940	352	78.3	588
103	1	Unknown	38.5	3040	9890	2890	35800	2570	1040	64.7	3370	3530	928	63100	13100	1400	195	7160	1040	7520	940	659	683	477	99	815	1930	128	268	560	4350	45.5	12600	50.3	455	175	60.1	385	75.6	7660	416	180	150	367	2640	2490	542	97.3	662
104	1	Unknown	126	2390	11900	4240	36800	4210	818	57.4	2350	3260	1060	59700	14900	1120	320	6340	1670	8190	1330	571	663	590	86.5	956	1820	153	354	867	5800	40.1	11900	71	582	174	37.6	499	83.8	7150	607	243	204	690	2620	3570	335	106	665
113	1	Unknown	46.1	2110	9540	2780	33200	2960	1150	53.7	2440	2480	1410	46000	10600	661	207	8740	2390	6470	699	583	508	585	113	943	2470	117	282	1100	5840	21.9	12200	47.3	432	191	83.6	370	73.6	8720	584	208	189	597	2810	2170	584	60.3	604
114	1	Unknown	52.3	2570	9660	2550	32600	2540	916	61.6	1620	2830	810	44200	12000	891	234	5070	563	3500	648	343	511	485	75.4	1080	1930	110	250	887	4550	35	6900	77.2	593	176	84	630	44.9	5470	435	228	180	616	2100	1810	284	75	597
115	1	Unknown	104	1800	6610	2530	34300	1740	1030	40.9	3110	1900	1050	54600	13500	748	273	4980	1080	5720	1230	670	547	335	84.4	588	2410	118	229	1050	4370	17.1	10100	49.1	464	155	85.3	345	48.2	5090	465	153	156	479	1910	1830	559	68.8	554
116	1	Unknown	74.7	1270	5790	2560	28400	3000	830	37.4	3120	2770	1080	45500	18500	899	303	7970	1470	4060	968	628	521	506	83.5	715	1690	150	295	988	4320	32.8	12700	48.4	394	139	71.5	364	48.2	6030	388	148	130	534	1630	2110	491	93.9	606
117	1	Unknown	53.8	2430	7840	2960	29900	3620	889	53.7	3040	2360	911	56700	17600	1290	424	9250	917	5780	1210	695	561	500	103	395	1760	122	239	974	3420	40.3	11800	64.9	519	144	74.3	403	51.2	6690	407	166	157	325	1770	3020	615	78.5	649
118	1	Unknown	62.3	2140	11000	3660	43700	3560	975	67.2	1920	4130	1200	60100	15200	708	334	8220	1250	6370	792	760	902	383	108	1210	2350	108	465	689	6500	31.4	17200	75.6	572	204	100	548	80.5	9060	580	212	199	720	4010	3690	599	74.7	649
119	1	Unknown	69.2	2660	5350	2790	38600	1920	1120	52.1	3760	3750	1230	49900	10200	373	192	10600	1980	7360	1040	686	689	604	116	715	2150	102	240	1490	5370	44.6	12200	46.2	519	165	84.1	422	60.6	6500	501	217	182	683	2520	2980	482	86.5	789
120	1	Unknown	42.3	2420	6300	2850	28600	2320	873	53.6	2490	3310	1030	56400	14500	799	205	7000	1440	8720	759	567	565	454	97.4	819	1770	138	276	982	4860	51	15800	68.1	471	172	69.2	406	60.2	6380	426	178	137	337	2360	3000	407	83.5	627
129	1	Unknown	31.8	2350	13800	3660	48200	2100	1160	71.8	1660	2530	1420	37800	15800	915	433	6500	1250	5730	561	674	805	484	84.9	798	2330	73.7	271	663	6810	42.9	15900	49.2	391	199	92.3	565	101	8870	461	210	169	668	3480	3520	1060	95.6	628
130	1	Unknown	50.3	2310	8220	2540	26700	3900	1410	71.8	3060	5760	1560	52200	12100	769	173	7460	2610	14000	807	991	688	440	100	1160	2590	123	437	629	4440	48.5	14300	81.8	569	177	83.1	451	78.3	8100	494	142	147	278	2510	3210	972	64.2	511
133	1	Unknown	26.9	1700	13200	3060	42700	2990	987	69.2	3580	3440	801	49000	17200	945	392	7310	1200	7610	666	826	737	635	102	862	3330	140	302	748	5140	47.4	13700	90.1	558	172	84	461	74.3	8650	417	207	169	429	2380	3100	836	78.7	617
134	1	Unknown	108	2080	7240	2750	38600	3360	785	87	3420	2070	735	60800	17400	851	183	7660	1040	5240	1370	933	561	919	91.5	1130	2030	141	345	583	4640	44.3	12900	46.4	424	196	68.6	466	57.1	4730	467	126	100	474	2580	3890	625	137	725
Wash 2	2	Blank	45.5	36900	85600	15500	26500	32700	16200	14600	21400	853	8380	58800	22700	513	3670	44900	547	19200	10500	692	-2.79	6470	131	55900	29500	471	29900	9910	401	1670	-17.2	2620	2140	-1.53	622	35200	NA	16200	4730	616	3330	18700	2820	7250	NA	-0.583	64100
Wash (2) 2	2	Blank	945	6420	42600	8590	19000	18800	6950	11000	38900	2010	12300	30900	47000	8930	6450	49700	5840	16800	16200	5090	1390	4100	11900	6710	41700	1410	20100	7150	9600	1150	10200	2210	1790	29.6	792	22100	-2.85	19300	4350	2340	2540	14300	2370	6200	5700	2120	26900
Blank 2	2	Blank	0.656	-12.7	19.7	0.0822	-17	9.65	1.1	3.8	4.44	11.5	0.548	-5.82	10.8	8.53	1.88	12.1	2.23	5.86	9.22	-0.517	-0.86	-0.196	-0.943	-1.65	-102	3.74	6.15	25.6	20.1	1.18	10.7	2.39	-2.59	0.639	0.392	16.2	-0.612	1.62	0.513	1.92	-0.169	14.5	0.658	2.63	5.61	2.25	-12.2
Blank (2) 2	2	Blank	-0.328	-17.3	11.8	-1.19	-31	2.89	-1.82	0.141	-1.73	0.252	1.66	-10.9	15.5	4.86	0.185	12.3	3.03	-0.452	2.55	-1.53	-2.58	0.233	-1.02	-4.03	-82.6	2.19	52.1	5.27	28.6	0.646	2.04	0.714	-2.17	-1.05	0.703	8.2	-1.67	-2.96	-1.08	0.907	-1.51	8.11	0.309	-1.66	0.567	1.35	-17.3
Blank (3) 2	2	Blank	0.566	-11.8	14	8.09	-26.9	8.65	4.1	2.9	0.138	11.5	-0.372	-2.71	12	5.89	1.44	6.73	2.06	7.18	7.96	-0.19	-1.5	-0.276	-0.221	-0.999	-45.8	1.7	-9.84	28.6	12.8	0.788	-13	1.56	-1.26	0.297	0.418	10.9	-1.04	1.82	-0.719	2.14	0.171	12.5	-0.386	1.81	3.16	0.729	-15.5
QCA 2	2	QC	28.8	342	589	141	157	255	124	128	224	233	116	504	544	121	50	277	44.8	246	278	48	54.3	79.6	27.8	131	411	39.6	256	247	269	28.7	137	58.2	46.4	23.4	28.7	225	26.9	262	49.7	54.7	48.6	288	52.9	41.4	209	50.2	252
QCA (2) 2	2	QC	24.3	170	587	175	165	252	120	129	238	197	108	475	465	119	46.8	208	49.2	287	298	48.1	44.8	59.7	26.2	134	614	35.2	212	244	233	26.8	87.2	48.2	46.4	24.8	23	169	16.8	232	49.9	55.4	46.5	229	49.3	48.9	242	53.8	219
QCA (3) 2	2	QC	26.1	238	590	107	196	284	129	136	251	265	102	469	581	104	50.5	281	57.8	290	201	45.7	44.2	57.5	25	115	703	29.7	225	252	253	23.7	120	49.6	44.1	21.5	21.6	297	20.7	268	49.9	56.4	50.2	244	54	43.7	282	53.5	261
QCB 2	2	QC	194	1540	4210	1240	2110	1970	916	1020	2020	2080	945	3760	4050	828	400	2260	523	2060	1860	375	396	461	216	1400	4510	192	1860	1770	1900	157	770	467	407	187	189	2200	197	1950	395	369	380	1700	358	409	2170	347	1760
QCB (2) 2	2	QC	222	2650	4530	1190	2080	2030	1050	970	1960	1570	923	3670	4200	966	388	2210	400	2080	2240	394	401	393	197	932	4710	288	2020	1830	1900	207	864	367	361	205	215	1870	189	1970	407	506	414	1550	470	436	2420	432	1770
QCB (3) 2	2	QC	190	2590	3300	1240	2170	2130	941	939	1830	2150	924	4010	3750	917	391	1800	370	1780	1810	331	390	533	195	826	3300	212	1650	1800	1900	157	702	415	365	187	193	1710	222	1730	445	347	366	1930	349	404	2470	291	1650
QCC 2	2	QC	2480	27600	47300	10600	23700	25500	11800	12600	21500	20600	11000	45500	47500	10300	4850	24600	6480	33700	23900	4470	4560	4900	2540	13300	54700	3290	24300	23000	23700	2520	9830	6290	5440	2430	2400	20400	2510	24100	5180	4500	4710	20200	5140	4460	24000	4970	27000
QCC (2) 2	2	QC	2270	24000	46800	15600	35100	25900	13600	11200	29900	20600	16100	86200	52000	11600	4730	23400	6240	31200	26600	5050	4870	4720	2550	11700	64000	2240	24500	22600	25300	2720	16900	4300	4370	2550	2400	20200	2390	26400	4950	4260	4620	21200	6000	6790	30000	3820	25100
QCC (3) 2	2	QC	2160	22600	46300	12600	24500	23900	11100	12400	22500	21000	12200	46400	49400	10700	4840	23400	5710	22800	28200	5240	4830	4500	2450	12100	43800	2560	24100	22600	23700	2390	9210	3320	4250	2180	2370	19500	2320	24200	5120	5480	4790	21200	4400	4270	27800	5150	24200
A 2	2	Standard	6.58	82.7	154	41.3	78.2	81.1	39.8	36.7	78	85.6	38.7	159	156	35.4	14	75.9	15.5	75.1	75.9	15.8	15	14.3	7.01	36.1	69.1	11.4	81.3	74.2	71.9	7.83	65.6	17.3	13.4	6.56	8.13	82.6	8.23	72.8	13.9	15.6	14.8	100	16.2	15.7	71.9	15.3	71.6
A (2)2	2	Standard	8.29	72.5	151	35.7	29.8	73.6	37.6	39.2	69.3	67.6	40.7	141	149	40.1	16.6	75.4	14.2	75.1	76.1	15.3	9.58	16.6	7.92	40.6	38.4	8.05	71.7	74.1	80.4	7.37	19.9	13.2	17	7.73	7.7	70.9	6.81	80.3	17.1	12.2	16.5	73.6	14.7	15.3	83	14.8	80.7
B 2	2	Standard	20.7	192	543	140	186	187	104	103	219	184	84.1	407	409	102	37.6	187	36.8	198	196	34.8	40.7	39.8	23.5	119	392	17.7	171	184	207	25.9	117	42	39.4	18.8	16.6	203	21.7	200	30.9	52.9	38.1	208	32.5	35.5	195	37.4	206
B (2) 2	2	Standard	21	153	367	74.3	201	197	86.6	115	213	202	88.1	407	387	94.2	39.6	205	38.3	209	156	37.4	37.7	35.7	20.9	72.4	504	19	210	213	193	19.6	82.6	35.7	39	23.7	19.4	178	18	192	30.2	47.7	36.7	190	42.8	39.5	171	48.7	177
C 2	2	Standard	37	326	880	254	358	381	183	193	362	398	201	786	749	208	74.7	314	118	298	383	78.8	81.2	74.9	40.2	227	723	35.3	438	436	360	41.4	152	84	75.7	34.8	36.2	402	46	383	66.1	70.5	72.7	378	98.3	64.2	436	86.6	453
C (2) 2	2	Standard	38.1	390	598	185	360	348	187	182	368	475	199	752	721	159	80.7	405	73	368	405	82.6	75.5	62.1	39.1	155	1050	66.5	370	411	376	38.1	135	72.4	93.2	41.9	39	388	33.9	368	103	92.8	73.6	397	98.5	75.2	582	84.5	417
D 2	2	Standard	159	1780	3680	625	1570	1670	768	763	1570	1550	803	2870	3070	675	300	1590	281	1710	1170	277	302	341	159	797	3070	113	1450	1580	1540	147	504	299	324	159	142	1940	156	1500	353	313	306	1700	312	301	1390	324	1460
D (2) 2	2	Standard	158	1960	3240	797	1130	1500	787	833	1470	1380	667	3070	3040	814	307	1550	282	1550	1620	321	315	328	166	779	3190	194	1450	1490	1490	145	561	379	354	157	152	1530	146	1520	309	232	309	1740	306	338	2010	312	1660
E 2	2	Standard	301	2730	6420	1200	2440	3370	1530	1530	3420	2940	1490	6860	6220	1540	616	3270	681	2850	2810	583	580	497	308	1460	8030	334	3100	3010	3290	321	1580	749	750	280	328	2710	301	3110	617	639	634	2800	662	628	3650	657	2560
E (2) 2	2	Standard	305	3960	6690	1470	3960	3000	1520	1530	3140	3960	1530	6240	6060	1620	637	4170	443	3750	4150	688	639	581	315	1410	6510	253	2820	3010	3080	310	1510	930	571	323	296	2760	321	3040	772	596	603	2810	617	616	2560	587	3000
F 2	2	Standard	1200	9760	23200	4440	15600	13200	6190	5650	11400	12100	6390	23500	24800	6060	2450	14700	2870	12200	13800	2330	2450	2300	1190	6440	31700	1310	13800	12300	12100	1300	5610	2700	2450	1190	1250	13500	1280	11900	2540	2380	2460	12000	2410	2310	16100	2330	10600
F (2) 2	2	Standard	1220	12700	30200	6710	13400	12900	6430	6670	11900	12000	5950	24000	23700	5860	2460	10700	2160	14800	11400	2490	2650	2830	1150	8090	31500	1340	12100	12100	12200	1390	4700	2210	2400	1250	1240	11900	1170	12000	2330	2400	2460	13500	2290	2650	11300	2560	13500
G 2	2	Standard	2960	46500	58100	16300	31100	26600	15100	14100	27400	31100	17000	62000	61200	13500	6220	28200	6480	25000	31500	6160	5780	5190	2600	16200	61000	4800	32300	30000	31000	2920	13000	6300	5610	3020	3140	38600	2890	30200	6060	7190	6220	29200	4970	5440	34600	4930	30500
G (2) 2	2	Standard	3080	32900	57100	18200	29200	30100	15200	15900	36300	34300	15300	63100	64100	15400	6190	31000	4610	28600	29700	6680	5810	6820	3960	16900	48700	2610	29300	29300	30900	2940	10900	5880	5900	3170	2950	28600	2900	32500	5790	8220	6370	29000	6360	6490	35300	5460	29700
H 2	2	Standard	7800	73500	139000	36600	78500	71900	39200	37700	79100	80700	40700	140000	156000	30500	14900	106000	16600	80400	89600	14400	14700	20300	8410	31000	153000	7160	75900	72400	77600	7640	33900	13000	15000	7170	8580	80200	7760	80800	15400	14600	16300	68300	11800	15100	76900	13200	78400
H (2) 2	2	Standard	7220	58300	121000	35800	92800	69300	38300	38000	76300	73700	45400	150000	155000	41500	14800	78700	15700	72600	71300	15100	15800	15900	6910	33700	145000	8390	77000	75100	74300	6770	27100	19300	15800	8100	7930	87300	7730	76400	16000	14900	15000	79500	15100	18700	55500	12800	75100
9	2	Unknown	76	1890	6900	3640	28600	3750	1050	65.7	3050	3700	778	51100	18600	744	321	7220	1470	7070	804	784	618	496	92.8	804	2400	202	292	627	4850	37.9	14800	71.8	312	175	64.5	425	75.1	8460	448	141	123	518	1730	3310	827	168	657
10	2	Unknown	109	1920	9100	3690	36500	3170	1260	74.5	3080	1740	1070	49300	18900	799	364	6560	1660	4200	976	705	664	490	86.1	823	2970	153	442	1550	5020	38.8	15100	69.5	507	162	85.4	469	67.5	6630	713	155	158	443	2320	3230	1260	145	554
11	2	Unknown	69.9	2010	5320	2790	27000	2730	1060	40.3	2470	2260	891	79800	20000	1160	368	8670	2320	13600	810	811	647	742	89.4	982	2660	115	347	725	5100	21.3	14400	86	672	184	68	489	71.3	6690	439	187	152	506	2380	2580	592	153	704
12	2	Unknown	76.3	1740	7410	2050	29400	3100	1010	68.2	2920	1710	1350	72400	15800	1160	303	9530	2490	8170	1410	862	457	516	86.7	1320	2300	141	335	1920	3690	30.6	11800	80.8	477	167	73.3	479	60.5	5420	510	175	138	593	2200	1610	844	115	747
13	2	Unknown	104	1890	9100	3760	37300	3700	943	61.1	3230	2610	1090	70400	23700	918	578	9310	4470	11300	1020	989	638	736	104	1090	3280	344	481	1370	5060	40.6	19900	98.4	357	176	63	450	52.4	6790	578	203	142	554	2200	4270	1440	177	553
14	2	Unknown	42.7	995	12600	5820	34100	4100	737	55.4	2280	1570	619	32400	8020	354	298	7050	1570	4290	578	510	615	547	96	618	2390	91.8	165	1200	5600	10.3	8880	55.1	322	163	60.6	324	70.2	6760	482	155	141	739	3550	3330	653	54.2	93.1
15	2	Unknown	67	694	4830	2180	25700	2860	796	52.9	2570	2110	734	54400	13800	1030	179	6240	1300	7380	1060	681	621	559	82.4	718	1910	83	315	1260	4070	36	10600	47	388	162	62.3	425	59.4	5160	403	141	119	407	1980	1690	467	120	658
16	2	Unknown	33.2	2820	7240	3210	20700	2880	1030	66.5	3210	2810	1430	61300	20900	962	308	5860	2180	8710	839	940	632	545	94.2	1040	1790	190	357	664	4020	47.1	14000	60.3	382	146	68.2	415	72.3	5650	493	224	155	345	2400	3120	780	82.2	528
25	2	Unknown	75.4	2580	10500	3880	40600	4050	1010	57.5	2260	4070	779	83900	28200	978	544	10100	1380	11700	850	888	873	666	95.9	1070	3290	209	304	1180	4920	47.1	17600	96.3	772	276	117	668	77.8	8820	602	225	174	699	4300	3570	644	81.8	562
26	2	Unknown	52.2	2290	9640	5320	47000	2770	931	52.9	4490	2870	845	57800	19500	855	458	9490	1750	7100	1020	817	611	630	106	782	3380	116	241	795	5060	25.6	14500	44.5	431	182	79.7	545	80.4	6760	506	191	141	487	4190	3860	758	77	513
27	2	Unknown	100	3650	9960	3100	26200	3570	1240	54.1	1780	3260	1410	50600	9890	1070	134	10500	2160	11000	694	694	657	311	91.1	724	3180	133	287	1080	4490	50.9	16200	77.6	431	176	83.2	451	70.3	7480	479	152	140	508	2460	3750	789	73.4	533
28	2	Unknown	63.8	1780	8630	3190	19700	2900	815	36.1	2550	2880	728	60900	17600	810	301	7480	1550	6410	1190	1140	738	654	98	846	1970	121	334	982	3090	37.2	12900	62.9	509	127	72.9	355	50.6	5820	453	178	122	394	1910	2420	557	81.2	567
29	2	Unknown	84.4	1710	6080	2640	38800	3580	698	65.2	2340	1850	710	59300	8100	786	159	8900	2080	12200	1070	991	504	482	68.9	782	2040	188	309	922	5010	34.9	13500	67.1	323	144	63	374	52.5	6400	455	190	142	436	3080	3160	318	94.5	418
30	2	Unknown	58.3	1980	5110	2210	24500	2450	788	48.6	1850	2450	812	53500	18900	598	293	4920	941	7700	661	794	558	460	70.7	548	1730	135	305	465	2980	33.2	11900	59.7	374	153	52.2	417	58.4	4790	373	124	123	247	1500	1880	433	62.2	340
31	2	Unknown	49.7	1950	8050	2860	18700	3060	920	61.7	4170	3060	748	73500	17300	1350	260	8370	2090	10200	1030	1420	706	670	69.8	1290	2560	145	283	1240	4500	38.3	12400	84.4	529	164	73.9	468	65.6	7030	455	235	158	487	2180	3110	661	108	740
32	2	Unknown	64.4	2560	9060	4030	41600	4020	1080	57.9	2340	2250	1190	74400	25200	856	541	13300	1100	7260	1220	822	561	761	94.2	934	3160	162	513	972	4560	54.9	16400	82.3	546	155	69.9	447	57.4	6950	698	208	157	664	2960	2270	963	97.9	548
41	2	Unknown	25.9	3040	9290	3250	36200	2910	1210	68.6	3410	2360	846	57100	16000	585	412	5870	2110	8260	650	728	736	666	101	1130	3740	117	343	677	6510	32.6	14300	68.6	356	190	93.5	509	77.3	7900	585	209	180	786	3540	3650	845	83.2	530
42	2	Unknown	56	1160	4610	2830	33000	2880	898	53.7	2990	1800	856	47100	9540	564	218	6050	2880	5870	1320	504	356	544	77.7	666	3100	123	266	1320	4860	21.7	11000	58.5	631	109	69	322	62.6	4250	446	146	129	406	2030	1730	571	90.5	460
43	2	Unknown	103	2000	10700	4530	33100	3600	979	52.2	1380	1930	958	52200	13600	1170	547	5820	1070	6290	876	639	552	478	65.6	622	2070	169	248	707	4190	35.7	9690	81.9	381	167	69.3	366	69.4	5370	379	182	188	605	2000	3250	487	118	446
44	2	Unknown	49.8	2020	13100	6120	45900	2640	874	50.3	2480	1610	526	42900	16600	775	495	8390	1640	6470	831	724	438	478	83.7	689	2780	105	386	837	5600	34.7	9860	47.4	313	208	79.8	442	84.6	5590	570	243	190	931	2720	3640	598	100	526
45	2	Unknown	83	1740	7700	3470	31200	1880	788	60.2	2420	4050	744	66400	16300	824	234	5860	622	6240	1280	654	550	402	85.8	922	2600	164	304	822	3550	32.2	14600	58	346	141	77.4	410	65.9	7110	484	194	171	496	1800	3050	664	117	683
46	2	Unknown	66.8	1620	7620	2180	26200	2730	823	44.2	2490	1730	752	47100	15400	726	288	5570	1460	4430	806	926	530	424	87	677	2400	62.7	326	637	3890	20.7	12300	60.7	353	143	49.5	389	50	6290	417	163	141	365	2140	3130	592	87.2	553
47	2	Unknown	56.5	2560	7810	4030	22900	3390	804	51.3	2150	2160	794	55800	17300	1140	504	6370	1170	6760	738	584	660	347	85.2	871	1750	168	274	984	4610	38.2	11900	65.9	370	151	62.8	490	83.9	5470	404	180	153	523	3410	2970	648	96.1	361
48	2	Unknown	65.3	1640	5950	2570	27600	2760	877	59.4	1830	1900	956	42500	14000	421	266	7610	841	5300	747	981	422	443	58.7	958	1470	114	229	752	4140	33.6	11800	57.4	486	112	50.8	326	63.3	4470	409	161	102	369	1550	3060	748	85.2	521
57	2	Unknown	56	1980	9080	3570	33500	1520	1150	54	2970	2190	842	62100	13900	616	443	5910	1430	4560	702	517	631	819	104	310	1860	200	293	633	4880	39.2	12600	53.3	437	145	76.2	429	61	6180	493	188	122	564	1910	3230	987	90.1	456
58	2	Unknown	86	1740	7990	2720	21800	2790	763	67.2	2370	1490	841	45400	12800	864	219	6230	917	4730	965	573	775	514	71.9	612	2340	123	254	1060	3630	26.3	10500	58.2	256	155	64.1	304	44.8	5390	411	191	139	269	3430	2550	574	96.5	631
59	2	Unknown	110	1820	4560	2430	19400	2690	867	51.6	3490	2360	915	51300	21100	819	531	8610	1360	5900	1070	549	444	426	68.5	723	1300	75.6	292	926	3760	38	9890	56.3	249	157	62.7	422	63.6	5380	424	98.8	103	402	1320	3180	574	93.4	498
60	2	Unknown	111	2100	8860	3220	29800	3710	806	66.5	3180	3190	1000	56100	22700	970	472	7810	2010	10100	1110	890	697	585	89.3	713	1350	175	311	993	4240	38.6	13300	47.9	477	169	69.1	443	61.1	6410	429	237	178	356	2360	2110	698	104	718
61	2	Unknown	142	1300	3700	3110	24500	2730	723	51.3	2650	1850	865	49400	17300	638	317	8170	1960	6110	1120	804	454	548	76.7	531	1420	134	200	891	4330	36.3	13200	77.1	253	154	61.1	400	54.1	5520	372	177	144	544	1740	2070	396	69.1	510
62	2	Unknown	95	1870	6940	3540	30800	2960	940	52.1	2240	2300	1160	44900	14900	843	236	5030	1030	4860	1210	816	668	461	100	657	1780	167	266	732	4530	31.3	12400	58.4	263	154	52.3	443	41.7	5750	504	180	128	476	2420	2970	784	104	711
63	2	Unknown	106	1750	7750	2280	20700	3170	1030	69.6	2950	2720	469	64800	23500	764	607	13700	1590	8160	1170	1060	897	587	74.1	1290	2240	218	387	1250	4190	29.6	19600	70	560	176	68.5	464	57.2	7180	561	255	175	491	1990	4510	1240	104	620
64	2	Unknown	79.3	2280	7410	3050	39400	1620	1180	54.4	3630	2560	1100	53300	12600	512	263	4650	1040	5520	1050	539	430	599	84	1040	2390	190	378	724	3990	45.3	11300	67.7	363	147	64.1	289	44.2	5210	442	187	152	576	1410	3030	1120	99.7	453
73	2	Unknown	50.9	1710	6010	2600	27200	2460	713	57.8	2810	1390	733	49800	9610	1000	254	5910	1230	6220	906	505	409	496	83.7	716	2020	94.5	188	1190	3240	19.8	11600	46.7	429	104	53.1	315	41.7	4200	380	163	123	390	1700	1470	670	122	526
74	2	Unknown	91.3	2330	7300	2120	17000	2720	723	59.1	2310	1940	435	63600	19900	828	535	8710	1970	5570	1840	658	653	587	84.1	772	1490	174	287	894	4530	30	13400	63	565	179	77.6	385	56.6	5830	519	135	82.3	454	1490	2280	514	114	544
75	2	Unknown	58.3	3520	7620	3370	37700	3120	827	47.5	2870	2330	988	65100	21000	1050	435	9170	2270	10800	1030	1050	767	605	75.4	950	2230	123	328	1040	4210	40.9	16400	64.3	561	192	53.9	641	65.7	5940	410	189	153	378	2180	1440	684	113	643
76	2	Unknown	106	2230	6760	3240	21200	2020	916	51.4	2380	1640	1080	71100	15800	1410	296	6250	1070	5510	1260	679	520	874	79.1	987	1790	106	285	700	4080	23.5	14300	65.3	330	155	76.2	399	59.2	4750	381	164	142	425	1490	2730	488	84.8	556
77	2	Unknown	36.9	3360	9800	3290	32700	1360	1050	65.8	1840	2770	560	54500	16300	602	335	7860	1650	9170	1010	931	874	420	126	986	2360	239	421	1020	4990	46.9	16000	62.1	476	175	68.8	483	61.3	8280	453	194	182	336	3050	3620	720	87.6	612
78	2	Unknown	65.9	1850	8050	3220	35500	2720	959	60.6	3230	2730	1360	57900	15400	842	406	6620	1050	7480	1110	760	591	524	76.9	809	1630	95.6	258	1400	4230	42	13000	59.5	435	168	73.6	366	30	6880	490	113	92.2	276	1920	2760	657	107	696
79	2	Unknown	49.8	2980	8920	3620	36800	3250	954	61.6	2170	3160	708	67900	16300	712	448	12500	2370	8910	874	871	973	425	107	1200	3350	177	274	738	5380	30	12500	83.6	491	165	82.8	489	66.3	7080	491	221	205	473	2160	4260	702	135	566
80	2	Unknown	57.6	1480	6020	2610	32300	3060	727	48.4	4010	1960	904	46400	13100	603	293	6500	1380	4960	1210	723	583	438	81	670	2530	79.3	206	1020	4550	45	10700	76.2	375	175	67.9	496	54.7	5680	541	175	146	496	1990	3010	716	117	596
89	2	Unknown	111	2050	13500	5270	24100	1440	920	42.9	3180	1080	764	47000	19300	627	518	9210	1770	4050	978	827	582	685	65.3	902	2690	98	237	1130	3190	35.1	12200	48.3	448	173	73.7	407	48	5330	576	162	149	538	2180	4120	559	98	453
90	2	Unknown	44.9	2580	5620	2790	20900	2310	872	39.3	1990	2030	978	46800	9690	535	158	8840	1530	4550	808	668	558	250	111	706	2250	86	194	775	2910	27.5	11600	49.6	453	155	43.4	360	49.7	5430	377	125	108	307	1780	1600	674	59.2	440
91	2	Unknown	104	1770	9150	2830	30100	2780	888	51.1	2540	1520	548	51800	11500	758	251	8440	1540	5020	679	594	489	500	71.6	904	2750	136	267	822	2050	34.2	13900	47.6	341	151	63.8	342	44.4	6030	465	137	116	387	2180	2720	786	130	532
92	2	Unknown	66.6	1970	9370	4000	28600	3380	1210	72.1	2260	2870	846	62300	23000	519	424	9200	1570	7790	993	959	889	534	82.5	1170	1540	133	342	948	5350	30.1	12500	74.2	291	161	78.6	360	82.9	7850	590	177	153	661	3560	2670	783	96.1	574
93	2	Unknown	70.1	2850	7800	3440	22900	2790	986	38.6	1950	1920	1110	57800	22900	803	371	11600	1230	7000	1340	1070	437	461	65.7	970	2470	223	281	996	2990	43.9	11700	79	251	149	65.5	413	44.8	6160	438	159	138	395	1420	1520	827	74.3	531
94	2	Unknown	92.8	1990	4360	1870	31600	2910	901	48.6	4680	1960	839	58500	16300	930	252	8450	951	7320	1180	675	406	490	68.4	1020	1550	153	226	756	3840	34.8	18000	64.2	548	171	78.5	432	39.2	5190	432	122	151	377	1660	2840	747	97.4	414
95	2	Unknown	65.2	1950	11400	5300	26900	3250	956	48.2	2590	2200	1530	53700	14200	878	366	9810	1310	8540	1550	737	565	537	85.8	1120	2270	97.6	331	924	3420	33.3	13300	51.9	325	173	68	424	59	6310	562	229	157	662	2530	2780	991	82.6	521
96	2	Unknown	44	1600	15900	5230	26500	4010	1050	69.7	2060	3120	944	63400	14100	1020	388	6620	2400	9570	1470	1340	862	469	106	502	2380	129	440	784	4880	38.6	12400	100	650	251	79.5	544	66.2	8840	527	107	82	555	3410	7020	1240	115	664
105	2	Unknown	66.4	2540	6830	1610	29000	3070	1280	60.1	1420	2810	1750	62800	18100	961	341	7430	1320	10300	934	1030	815	483	74.9	738	1900	151	264	920	3580	49.8	16600	104	518	194	84	390	56.3	6420	422	183	128	401	1960	1810	837	81.4	443
106	2	Unknown	78.6	2090	6570	3070	28000	2710	1600	66.3	3120	3400	1860	64700	14700	1320	309	7990	1310	4600	954	513	665	553	94.7	1220	2940	123	309	698	5420	42.9	15500	73.5	652	211	91.2	440	87.9	7540	498	259	172	567	3950	3290	819	103	708
107	2	Unknown	37.5	2110	8460	4880	22000	3880	1090	64.8	3020	2640	821	55800	14600	851	325	9390	1360	8150	772	934	679	732	112	967	1870	169	271	1720	4610	42.8	15200	78.6	660	192	69.4	527	58	6620	546	167	162	595	2790	3210	664	86.6	491
108	2	Unknown	65.5	2120	9110	2930	41500	3340	1220	80.6	2810	3760	938	63700	11600	693	274	6450	2150	10100	613	672	832	674	112	904	2710	168	300	711	5240	39.7	12100	57.6	366	208	96.5	454	71.2	8620	596	178	157	640	4060	2950	729	102	512
109	2	Unknown	36.1	3410	9680	2990	41600	2900	1290	48	1660	2290	1360	45400	11600	508	212	5940	994	6410	860	728	639	369	88.8	689	1940	107	231	720	5230	45.9	13600	73.8	369	222	76.6	423	63.2	7230	485	190	132	580	4200	2940	442	72.2	574
110	2	Unknown	112	1720	8260	3840	28000	3130	1240	61.7	2910	2270	1910	34000	12400	504	357	8660	2590	8210	1030	944	456	432	111	1120	2300	174	386	1170	4490	28	13600	99.8	596	186	79.9	553	61.4	6720	572	157	159	557	2690	3380	1110	93	615
111	2	Unknown	34.3	3040	7790	3540	21500	3370	1490	67.9	2650	3150	1650	50000	15600	624	323	8700	1760	8100	879	1050	632	554	116	713	1780	154	296	775	4800	38.7	12100	63.1	324	180	76	465	81.4	7440	439	187	160	446	2270	3370	831	69.1	522
112	2	Unknown	51.5	1710	11400	3810	40500	2680	1190	60	4070	1990	1540	45800	15300	566	423	5270	1530	8150	405	707	579	447	102	1200	2210	124	279	1060	4890	47.7	11300	59.5	471	169	68.9	352	59.2	6560	576	178	142	594	2490	3770	588	86.1	688
121	2	Unknown	84.7	2540	8290	3190	23900	3050	1150	71.7	4800	4280	1910	67400	20900	1550	227	5610	1460	7250	1340	330	905	654	100	1100	3140	269	349	723	4520	50.9	14400	72.9	598	148	89.6	394	50.6	6050	412	190	158	399	2030	2560	356	86.1	692
122	2	Unknown	42.9	3260	7650	3240	33600	3260	1090	85.2	4160	3200	923	54100	11600	613	150	6710	1500	8240	819	853	496	424	89.4	1090	2480	136	286	1100	4740	34.1	14400	83.7	531	202	96.7	570	63	8760	460	198	160	394	2520	4990	911	67.7	710
123	2	Unknown	45.6	4250	10200	3270	36100	3270	1300	68.7	4410	4080	1590	83000	17100	797	333	9350	1620	11000	1080	1010	943	832	94	1060	2850	192	439	933	5960	40.9	15600	95.5	617	167	60.8	518	87.7	8550	567	319	230	686	3050	3290	804	73.8	556
124	2	Unknown	66	2470	6350	3150	30000	3320	865	59.2	3310	2420	985	56300	14500	838	148	7100	1270	5450	701	1220	592	413	74.8	684	2260	147	274	826	4370	44.6	13700	66.7	195	171	69.4	572	54.8	6510	400	149	135	396	2460	2240	506	120	574
125	2	Unknown	42.4	1960	8560	2920	25600	2660	919	51.3	1870	2800	774	47700	16500	784	403	5020	1340	7010	671	531	667	365	99.6	1170	2720	176	281	472	3560	48.4	14200	76.7	592	173	73.3	564	56.9	6870	401	195	156	399	1490	2260	856	82.1	564
126	2	Unknown	47.6	1640	8180	2610	32900	2560	1270	52.1	2870	2810	2600	39300	10900	397	337	5500	2100	7890	1090	761	383	430	96.4	638	2420	185	253	703	3850	21.1	11500	54.9	560	178	50.2	335	51	5390	431	167	151	354	2150	2660	636	64.8	602
127	2	Unknown	82.6	1880	9710	3120	23800	1520	1080	59.7	2670	3040	1280	62500	12200	935	262	8620	795	5860	699	533	699	366	95.2	657	2050	281	312	519	5700	41.6	14600	73.2	447	211	96.9	654	89.8	8740	480	143	154	450	3310	2590	792	95.3	452
128	2	Unknown	45	2740	8770	4240	36900	3320	919	51.6	3360	2870	606	71200	18600	604	471	6320	991	8620	821	683	763	440	85.7	670	2460	131	344	622	6200	33.2	12300	60.6	559	233	83	596	82	8040	477	196	183	433	2990	3340	414	86.6	643
131	2	Unknown	58.3	1760	19300	4560	18100	3260	1150	59.1	2580	2930	744	47600	15300	511	337	7190	1020	3890	648	585	609	522	77.9	621	2300	194	375	689	4710	23.6	8730	78.8	527	125	83.6	325	64	7470	503	225	167	375	2140	1510	1060	88.3	379
132	2	Unknown	85.5	1440	4960	2290	22200	2660	1010	53.6	3040	1780	1010	56100	13900	782	251	7110	918	4650	689	942	587	473	101	794	3550	135	284	637	3680	25.9	10700	59.1	242	175	76.2	335	59.8	4920	441	180	178	439	1810	1760	579	71.9	494
135	2	Unknown	76	2000	6320	2460	27700	3630	988	41.5	4540	2440	1290	69000	21000	908	504	5320	1370	8080	1010	690	516	496	94.9	738	2050	76.7	310	872	5050	31.8	12500	67.7	440	162	70.8	498	53.9	6680	493	168	138	535	2310	2440	804	134	455
136	2	Unknown	160	2140	6990	3170	22900	2560	1150	50.9	2490	2540	1440	70800	16400	1720	322	9250	1100	10300	1540	525	604	691	73.9	797	2530	145	263	676	4150	38.7	13800	59.9	568	153	71.9	425	51.5	5200	409	168	182	478	2330	2590	617	120	738
[truncated: 38 more columns]

## Sheet: Table S6
Table S6. Protein data after Combat and Robnorm normalization. Normalized protein expression values adjusted for batch effects and technical variability.
Sample	Batch	Sample_Type	Adiponectin	Afamin	Alpha-1-acid glycoprotein 1	Alpha-1-antichymotrypsin	Alpha-1-antitrypsin	Alpha-1B-glycoprotein_VAR_018369	Alpha-2-antiplasmin	Alpha-2-HS-glycoprotein	Alpha-2-macroglobulin	Angiotensinogen	Antithrombin-III	Apolipoprotein A-I	Apolipoprotein A-II	Apolipoprotein A-IV	Apolipoprotein B-100	Apolipoprotein C-I	Apolipoprotein C-II	Apolipoprotein C-III	Apolipoprotein D	Apolipoprotein E	Apolipoprotein L1	Apolipoprotein M	Attractin	Beta-2-glycoprotein 1	C4b-binding protein alpha chain	Carboxypeptidase N catalytic chain	Carboxypeptidase N subunit 2	CD5 antigen-like	Ceruloplasmin	Cholinesterase	Clusterin	Coagulation factor X	Coagulation factor XII	Complement C1r subcomponent	Complement C1r subcomponent-like protein	Complement C1s subcomponent	Complement C2	Complement C3	Complement C5	Complement component C8 alpha chain	Complement component C8 beta chain	Complement component C9	Complement factor B	Complement_C4	Fibronectin	Fibulin-1	Gelsolin
c52	3	Unknown	48.0762	1626.34	10234	3316.14	38556.1	3530.35	928.203	206.267	4117.41	2499.01	1253.47	64577.6	18484.7	809.203	302.261	7401.83	1364.54	6481.56	1364.54	646.569	774.296	571.202	94.407	1150.34	1975.41	169.774	337.961	669.576	5680.29	30.0674	12296.7	68.6236	380.008	193.574	79.2543	386.355	66.3229	6243.55	572.789	172.947	151.527	524.395	2935.34	1380.4	638.636	104.72	609.282
c89	3	Unknown	96.6541	1459.67	14268	4964.21	38135.6	3958.22	1111.19	142.68	2577.44	2261.84	1216.4	44316.2	16503.5	638.443	259.059	5095.71	999.417	5457.34	933.665	537.844	677.236	451.052	80.2163	690.386	2932.5	153.2	318.893	782.438	5043.11	17.5555	14005	65.1593	497.736	216.979	87.4489	436.587	138.077	6239.78	574.007	211.719	205.801	775.863	2965.37	2603.74	696.962	127.557	582.555
c64	3	Unknown	28.2445	1861.57	8986.88	2175.4	23465.7	3238.13	984.278	173.318	3494.9	3131.14	1048.47	37659.3	17759.8	998.542	410.829	7489.07	1583.4	7703.04	566.316	648.339	671.876	412.255	92.7218	898.688	2139.73	142.649	297.423	664.031	4628.96	34.735	11768.5	65.4759	422.241	223.959	76.3172	431.513	90.5821	6654.57	478.587	177.598	169.752	431.513	2303.78	1640.46	524.235	88.4423	495.705
r8	3	Unknown	45.9855	2182.36	6726.36	2759.13	31332.5	2938.4	1036.62	193.295	3998.4	2743.54	1169.12	59391.5	19407.5	857.358	233.825	8261.81	1512.07	8105.93	997.652	849.563	691.342	717.842	97.427	712.386	1800.45	97.427	290.722	387.37	5487.09	31.2546	12080.9	88.074	560.4	172.251	70.5371	362.428	72.3298	5642.97	601.709	185.501	173.03	432.576	2494.13	1574.42	510.517	118.471	598.591
r5	3	Unknown	53.5824	2770.8	7130.74	2254.67	23157.9	2899.84	964.348	226.826	2838.71	2770.8	835.316	59219.1	20373.6	835.316	420.374	8149.42	1643.47	8692.72	1127.34	882.854	842.107	726.657	105.942	923.601	2193.55	158.914	351.783	882.854	4325.98	53.4466	13786.1	63.8371	440.748	172.496	63.3617	350.425	119.525	6417.67	500.51	197.623	173.854	302.887	2112.06	1344.65	671.648	110.017	726.657
c46	3	Unknown	59.3478	2453.73	5705.67	2934.13	37766.8	3384.97	1175.13	147.815	5070.06	1855.08	1256.43	44048.9	18994.2	518.092	452.314	7139.47	1212.08	6718.2	719.121	644.474	676.254	588.304	107.166	1034.71	1810.74	144.12	342.192	776.03	4937.03	32.5193	10125.3	50.1093	457.488	179.595	87.211	407.97	94.6017	6119.55	579.435	175.161	147.076	483.356	2313.31	1581.62	960.799	157.423	500.354
c60	3	Unknown	79.4015	1816.37	7153.06	2992.69	29148.5	3157.03	1020.63	183.367	3407.86	2828.35	805.259	61151.3	14963.5	1003.33	243.913	8554.26	1349.31	8216.93	942.785	754.228	740.389	554.427	96.0084	1003.33	1600.14	109.847	263.807	1029.28	4757.17	36.1545	12628.1	79.661	454.094	211.91	83.6397	420.361	98.6032	6461.1	422.091	170.393	152.229	458.418	2309.39	2292.09	704.926	139.255	667.734
c87	3	Unknown	35.8753	2063.41	7300.11	3353.05	33217.8	3595.34	1313.08	96.1363	3399.94	3032.59	937.915	76205.6	21259.4	669.828	479.9	6846.78	1039.52	7573.67	969.179	737.827	665.138	737.045	91.4467	930.099	1828.93	133.653	310.294	608.863	4470.73	40.0177	11880.3	68.1552	351.718	193.836	77.5343	409.556	85.9756	6323.11	500.221	219.628	196.962	393.924	2626.16	1821.12	605.737	70.9689	572.128
c35	3	Unknown	92.9967	1736.49	9958.05	4098.44	31026.3	144.844	1053.41	170.357	2913.35	2427.79	1209.78	51683.1	16788.8	938.197	449.347	6731.97	864.129	5011.95	776.893	562.095	635.34	679.781	96.2886	1004.04	2197.36	151.428	235.372	737.39	5267.07	28.6397	12262.4	60.8182	431.241	218.09	105.341	507.778	66.8259	6065.36	571.971	233.726	213.152	641.101	2773.44	1958.69	552.219	88.8818	522.592
c20	3	Unknown	69.8998	1759.83	10526.1	3042.7	27877.7	3733.47	896.362	184.207	4490.04	1948.97	1011.49	60196.1	15131.3	1126.62	329.763	9950.44	1768.05	7730.1	1027.94	970.374	506.568	813.305	101.149	583.047	3067.37	178.45	247.528	970.374	5147.92	40.213	11512.9	62.9098	547.686	200.654	84.7021	384.86	107.728	6019.61	519.726	212.989	168.582	496.7	2179.23	3149.6	611.829	139.8	666.927
c47	3	Unknown	114.386	1767.01	6940	2757.22	31584.3	3474.27	896.311	179.262	4336.44	2996.24	1195.08	73838.9	24157.7	1382.88	436.204	8792.38	1340.2	7665.59	1092.65	810.094	430.229	747.779	106.704	538.64	1826.77	170.726	293.648	773.388	4942.51	40.9742	12292.3	64.5344	611.198	214.261	81.6069	501.08	130.605	6197.35	472.057	203.164	158.775	513.885	3363.3	1980.42	707.659	99.021	716.195
r4	3	Unknown	83.8775	1999.9	7265.45	3392.23	36116.3	3020.94	1037.92	145.14	3510.37	2438.69	1164.5	66494.4	29281.2	1096.99	617.69	8126.16	1485.16	7628.3	819.367	746.797	610.939	560.309	104.636	945.099	1772.06	158.642	327.409	760.298	4573.6	38.1415	10969.9	49.027	375.508	197.458	76.7049	459.892	139.233	5130.54	520.648	164.548	151.047	410.105	2101.16	1257.32	573.81	120.669	746.797
c57	3	Unknown	80.8716	2053.5	7191.23	3115.94	34806.5	3361.72	1006.93	143.507	3147.65	2188.29	1339.93	55183	15698.6	935.574	327.451	7571.8	1403.36	6493.52	848.359	572.444	594.644	594.644	100.693	816.645	2664.01	161.743	271.158	353.615	4749.23	36.8679	11575.7	61.843	538.351	191.079	55.1037	421.008	88.8002	6311.16	561.344	160.158	142.715	505.844	2917.72	1094.15	824.573	117.343	653.316
c79	3	Unknown	109.812	1906.33	10629.8	4445.17	35139.7	3197.71	966.342	170.428	4366.11	1862.4	1317.74	64481.3	19063.3	1098.12	360.182	9136.32	1651.57	7897.65	1458.3	983.911	600.889	584.197	77.8344	823.147	2073.24	127.381	290.781	556.086	4550.59	33.9977	12826	55.0815	532.366	209.96	68.6981	463.844	66.7654	5727.77	589.468	214.352	192.39	513.918	2143.52	2371.93	751.111	130.895	678.196
c56	3	Unknown	79.83	1913.62	8541.48	4081.84	38847.3	3129.14	854.148	134.693	3383.74	2529.59	811.44	57901.4	16179.5	602.831	414.754	7966.57	1470.12	5165.95	1034.83	719.455	788.444	597.904	119.909	845.935	2365.33	254.602	395.043	482.922	5272.72	24.3925	11744.5	55.3554	528.915	247.21	63.7326	454.177	80.2406	7096	536.306	154.404	130.586	580.656	2743.13	2513.17	762.984	124.016	649.645
c42	3	Unknown	77.8546	1671.27	9018.22	3549.37	42029.9	2978.5	1025.93	179.537	5708.78	2581.36	1571.98	49310.7	17291.8	1191.4	379.758	4931.07	827.36	3615.56	868.728	531.165	610.592	480.696	82.0741	781.855	2051.85	134.86	349.973	558.468	5725.33	19.7739	11914	50.5517	195.257	184.501	80.0884	469.113	130.723	6172.11	580.807	208.495	190.293	497.243	3160.51	2357.98	788.474	124.931	649.478
r11	3	Unknown	85.4961	1844.96	5525.38	2834.02	35758.1	2919.61	1160.24	162.623	4298.58	2681.86	890.148	63337.5	23394.9	1540.64	315.736	8226.26	1131.71	5164	1597.7	1017.58	448.878	679.974	124.583	1027.09	2234.88	141.701	323.344	544.93	3918.17	40.8936	14170.1	70.9456	388.013	183.545	79.79	431.76	35.4728	6143.54	474.555	177.839	172.133	335.708	2225.37	1074.64	819.773	113.171	624.815
c74	3	Unknown	73.3483	2237.46	6897.43	2666.45	32720.8	3499.19	891.62	196.829	7149.78	2767.39	1396.31	59553.5	20355.8	1329.02	413.846	8747.97	1194.43	6258.16	1026.2	730.119	531.607	683.855	95.05	874.797	2136.52	110.191	275.897	397.864	4230.99	39.7023	12028.5	56.0206	522.354	180.847	67.2079	413.846	66.0303	5408.6	467.68	169.071	153.931	430.669	2414.1	1143.96	707.408	156.454	715.819
c48	3	Unknown	43.7813	1816.88	6411.12	2953.44	31695.4	3241.58	1104.54	142.469	3929.91	2745.34	1296.63	72195.1	16327.9	1040.51	288.941	7963.88	976.475	6827.32	1328.65	592.288	629.106	564.275	110.454	417.803	2777.35	127.262	318.555	1144.56	4282.08	43.7813	11845.8	69.0736	366.578	202.499	90.444	409.799	72.1151	6195.01	483.435	199.297	199.297	396.993	1864.91	2169.06	632.308	120.859	583.484
c11	3	Unknown	99.3318	2306.8	8619.7	3275.49	31030.9	3472.51	1042.57	163.364	4761.36	2799.35	1198.55	60830.5	9851.09	919.435	142.841	9030.17	2208.29	6690.53	1108.25	678.083	657.56	762.639	100.153	734.727	2356.05	218.366	330.832	272.547	6444.25	31.9339	12478	77.4131	588.603	177.32	64.7709	417.029	64.0321	7289.81	504.868	236.426	206.052	597.633	2503.82	1806.03	894.807	165.006	587.782
s1	3	Unknown	66.3196	2268.62	10829.3	2648.04	30274.6	3501.74	980.17	106.712	3675.64	2853.56	924.838	56201.7	20235.8	1161.98	504.313	9090.29	1596.73	8220.78	1154.07	972.266	588.102	588.893	93.2743	1019.69	2727.09	115.407	305.908	829.983	4529.34	37.0726	13595.9	27.7451	459.257	189.71	78.1765	452.143	53.5932	6386.92	503.523	95.6457	158.092	427.639	2814.04	1154.07	381.792	132.007	690.862
c27	3	Unknown	68.1935	2196.78	7277.37	3061.92	33927.1	3977.96	856.66	185.751	3350.3	3146.74	941.478	58354.7	20865.2	48.8009	362.172	9584.41	2044.11	8057.69	1399.49	820.188	681.087	627.652	82.4429	1000.85	1840.55	11.1458	197.626	865.142	5402.9	19.1688	11789.7	64.716	514.844	205.259	80.4073	425.785	9.79472	97.4879	513.996	166.243	138.253	544.53	2315.53	1543.68	102.445	131.468	675.15
o50	3	Unknown	10.7708	1513.03	8342.09	2739.8	22409.1	2576.23	1063.21	142.306	3189.62	3017.87	1455.78	56431.8	14476	2101.88	254.352	7892.27	1218.6	6461.03	842.387	17.6715	899.637	615.024	84.2387	443.276	2183.66	8.37406	365.58	580.675	3811.19	54.6325	13249.2	65.101	321.416	192.195	80.3948	393.387	8.93546	90.5199	512.793	206.916	196.284	464.54	2208.2	1856.52	107.976	203.645	680.453
c9	4	Unknown	70.6215	1761.51	9330.4	3595.42	35230.3	3579.33	868.692	124.673	3193.25	2075.21	756.084	70541	18660.8	1061.73	396.542	10697.8	1536.3	7287.36	1303.04	1021.52	884.779	606.476	103.76	744.019	2742.82	148.804	419.064	1359.34	4938.68	49.6281	10536.9	84.4562	320.129	191.434	80.4345	554.998	82.0432	6458.89	558.215	164.086	145.586	519.607	2099.34	1624.78	916.953	105.369	778.606
c76	4	Unknown	58.7584	2248.15	5007.24	2707.99	35839	3248.13	1160.57	182.479	2700.7	2795.58	1970.78	53138	16861.1	653.276	594.153	9196.96	1569.32	6810.13	1233.56	675.174	681.743	651.816	87.5901	766.414	1620.42	106.568	256.201	1182.47	4007.25	32.7003	10291.8	63.2109	491.964	179.56	56.8606	483.205	74.4516	6065.62	422.622	175.91	154.013	416.053	1467.13	985.389	839.405	97.079	589.044
c16	4	Unknown	65.0959	1717.57	7402.72	3727.13	32376.2	3546.78	970.427	177.768	3804.42	3546.78	729.108	67242.8	20525	737.696	377.006	8673.72	1545.81	7445.66	1262.41	805.54	621.76	571.951	93.6075	867.372	2310.13	159.734	348.667	606.302	4963.78	43.2827	13826.4	68.3593	574.527	173.474	63.6359	437.121	156.299	5848.32	497.236	176.91	156.299	420.804	2327.31	1279.59	656.97	137.406	640.653
c88	4	Unknown	80.7322	1782.19	6652.4	3203.01	34083.3	3613.65	1108.73	147.01	2381.72	3350.84	1519.38	69070	20121.5	1322.27	360.544	8294.97	1026.61	7366.92	1396.18	669.347	790.897	542.869	83.771	977.328	1585.08	105.946	252.956	829.497	4590.98	40.4893	12237.1	71.6981	386.004	175.755	75.8045	450.885	82.9497	5264.43	481.273	151.938	164.257	555.188	2012.15	2184.62	467.311	100.197	603.644
c49	4	Unknown	57.0267	1945.93	7189.14	2270.26	39999.7	3405.38	981.976	249.548	4855.82	3008.99	963.958	65495.1	16576.5	999.994	206.305	8171.12	1198.19	6621.58	1207.2	836.031	774.77	545.042	94.594	1063.06	2558.54	132.432	350.448	672.969	4792.76	29.0088	15405.3	75.2247	420.718	191.891	73.4229	478.375	110.81	5801.76	556.753	176.575	141.441	640.536	2180.17	1648.64	736.932	180.179	695.491
c62	4	Unknown	75.2557	2220.66	6380	3207.62	32164.3	3145.94	1075.08	121.608	2811.08	3471.99	907.651	69616	18241.1	1154.39	205.323	10486.5	1401.13	6485.74	1365.88	762.251	934.088	798.381	85.6541	842.441	2070.85	147.163	400.953	546.353	4908.37	34.8961	12248.9	69.1754	363.942	192.105	78.5162	459.994	71.6428	5965.82	522.56	183.293	182.411	488.193	2308.78	1885.8	712.903	83.6273	488.193
c26	4	Unknown	110.887	1880.25	9324.12	2670.92	36351.5	1610.27	928.555	131.135	4609.03	1899.54	1292.07	65664.2	19863.2	1263.14	466.688	10606.5	1263.14	9198.77	1340.28	1157.08	610.359	696.175	90.927	1147.44	2092.38	179.347	419.441	595.895	4242.62	28.0591	13402.8	72.6066	340.374	220.809	59.2038	564.075	54.4791	6016.8	239.129	197.667	184.168	518.757	1909.18	2063.46	817.668	127.279	857.202
r9	4	Unknown	89.8981	2340.81	6557.92	3096.79	37708	3834.56	850.708	194.916	3169.66	2031.13	947.255	63939.7	21859.7	813.364	449.946	10019	1329.8	5801.94	947.255	855.262	767.823	729.568	98.3688	1120.31	2304.38	100.19	256.852	762.358	4326.4	28.8731	11294.2	85.4351	432.64	190.362	75.7804	574.729	58.9302	6430.4	510.06	207.667	194.916	482.736	2231.51	1411.77	888.962	85.7084	633.021
r1	4	Unknown	73.1303	2189.15	4854.2	2577.8	32282	3474.09	959.737	160.22	3854.81	3577.2	1102.51	57901.5	22208.8	697.99	456.866	6884.72	1292.87	5972.58	1031.12	848.693	780.48	577.428	84.8693	832.829	2871.28	151.496	350.581	1332.53	4568.66	47.5902	10073.3	74.3201	421.174	211.777	74.4787	522.699	84.0761	6075.69	482.248	162.6	167.359	497.318	1633.93	1308.73	904.215	115.803	740.821
o48	4	Unknown	44.8393	3465.6	9033.56	2283.03	33259.9	3350.63	817.948	202.023	2118.78	3523.09	748.143	56993.6	25540.3	919.781	716.936	7719.59	1642.47	8458.7	993.692	1018.33	593.751	381.873	118.258	1371.46	2061.29	119.079	326.029	684.087	4508.57	31.3711	12482.7	79.6596	437.717	178.208	63.4813	486.991	89.5144	7662.1	513.27	185.599	164.247	270.186	2496.55	2931.8	1010.12	181.492	718.579
c15	4	Unknown	81.1708	2061.1	9310.77	3063.8	29285.2	1424.47	915.161	168.708	2729.57	3589.02	732.129	60480.2	16552.5	827.624	392.326	10663.6	1965.61	7233.75	994.74	721.784	736.904	600.027	88.3329	883.329	2092.93	126.531	356.515	954.951	5546.67	34.617	11777.7	65.4141	607.19	195.765	52.9202	491.004	81.9666	6477.75	512.49	202.927	195.765	514.082	2021.31	1591.58	593.661	89.1287	540.343
c77	4	Unknown	57.9345	1909.93	5785.49	3175.26	31434.3	3047.93	1106.17	144.041	2705.73	2673.9	1416.53	61595.2	21088.8	1321.03	554.675	6843.91	1122.08	7050.82	1058.42	628.685	587.303	662.905	78.3867	1114.13	2100.92	140.857	389.944	537.168	4941.94	33.9808	12494.1	71.4632	350.154	195.768	75.8401	481.461	76.9542	5769.58	477.482	136.878	142.449	478.278	2554.53	1161.87	537.168	106.638	533.984
c25	4	Unknown	59.3373	2835.26	9551.13	3316.57	31210.4	1752.29	1158.17	165.453	2887.9	3045.83	962.633	47906	20079.9	700.917	493.35	9099.89	1391.31	5414.81	1293.54	797.181	692.645	529.448	93.2551	804.701	2030.55	125.594	370.012	740.024	4121.27	50.2374	11957.7	64.9777	542.985	189.518	79.7181	517.415	78.966	5768.28	498.614	144.395	130.106	423.408	1872.62	1203.29	692.645	102.28	576.076
c63	4	Unknown	66.8139	2283.01	3791.71	2123.36	27460	3360.65	1077.64	172.423	3408.55	2761.96	1093.61	62902.5	23069.6	917.993	492.523	7719.12	795.061	4581.98	941.94	556.383	566.761	462.988	79.8254	593.901	1093.61	158.853	336.863	444.628	4063.12	39.3539	11255.4	76.393	512.479	192.379	67.6122	484.54	76.4728	5859.19	430.259	154.861	149.274	336.863	2618.27	1221.33	3743.81	150.87	588.314
c78	4	Unknown	71.1709	1602.15	6360.3	2495.81	31640.5	3687.36	1247.91	158.605	4299.24	3695.41	1457.23	58611.3	22945.4	773.702	443.611	8936.62	1465.28	7173.45	1159.35	845.356	805.101	598.995	81.3152	909.764	1964.45	159.41	360.685	533.782	4492.46	31.1574	13203.7	67.3869	235.089	171.486	56.9206	426.703	82.1203	4911.12	437.17	177.927	151.359	409.796	1996.65	1231.8	553.104	102.248	680.31
c67	4	Unknown	94.6038	2111.69	7036.16	3277.35	32604.5	3209.77	1174.1	146.129	3252.01	2305.97	1182.55	50342.7	15542.1	886.911	299.016	7010.82	971.378	3344.92	1157.21	743.316	639.42	641.11	99.6719	878.464	2153.93	146.129	300.705	1047.4	4578.15	37.5037	11487.6	72.9801	477.242	183.295	67.5741	498.359	90.3804	5625.55	581.138	194.276	179.071	442.611	2297.52	1638.67	1013.61	119.944	689.256
c21	4	Unknown	68.7324	1456.35	10656.2	3401.1	27972.5	3862.87	1003.46	138.53	3623.1	2193.4	1136.66	58076.2	11899.4	766.357	264.629	6917.64	1092.26	5638.9	1225.46	652.691	701.532	587.866	108.338	602.075	2708.45	145.635	384.511	777.014	4715.36	37.9183	12876.2	61.1843	395.167	202.468	84.5391	537.249	95.0177	6482.51	506.169	213.124	200.692	578.986	1882.59	2362.12	887.128	126.986	689.1
c6	4	Unknown	80.2842	1876.88	10748.7	3745.49	43077.3	3282.48	1008.72	198.437	4233.32	3224.6	1124.48	52089.7	15792.3	788.786	358.013	6796.46	1281.57	5027.07	1289.84	473.768	737.523	469.634	83.5088	782.999	2108.39	145.52	355.533	1612.3	5043.6	40.0181	11492.8	80.5323	382.818	178.593	77.9691	486.17	83.5088	6722.05	475.422	213.32	200.09	486.17	2050.51	1885.15	657.322	109.14	598.618
r2	4	Unknown	71.4007	2185.91	10296.6	3156.48	35615.9	3460.32	936.817	152.76	3629.11	2253.43	704.723	54605.5	10296.6	827.1	189.051	8861.79	1510.72	6675.88	903.058	649.02	551.119	611.885	99.5896	928.378	2270.31	161.2	313.96	576.438	4329.62	45.4905	12744.1	59.6694	252.35	211.839	73.595	500.48	65.746	7156.95	536.771	187.363	171.328	444.777	2987.69	1974.91	1088.73	107.185	623.701
c86	5	Unknown	71.72	1905.37	7641.01	3029.05	36544	2941.11	1016.2	143.635	4602.2	2218.04	1475.44	53252.6	18174.3	834.453	289.225	8422.7	1563.38	6155.8	908.714	839.339	665.413	629.26	105.528	1113.91	2442.78	151.452	274.568	1612.23	4514.26	41.4295	12116.2	60.9718	508.098	192.491	63.8054	476.83	73.7719	6058.09	530.572	169.04	187.605	463.151	1622.01	1954.22	667.367	95.073	566.725
c13	5	Unknown	80.0675	2136.63	8344.11	3744.73	35648	2980.04	988.473	161.934	143.068	2057.91	1180.77	62187.2	16980.6	66.2907	355.356	7860.56	1394.43	6769.75	1360.7	847.906	607.253	665.73	103.008	1059.32	2226.6	154.062	342.986	1585.61	4408.21	36.2103	55.9071	50.9418	398.088	177.678	72.3081	467.81	115.828	6128.76	467.81	175.429	188.923	493.674	1922.97	2327.8	671.352	120.326	622.997
r12	5	Unknown	73.7536	2596.96	9380.21	3105.96	24826.9	1651.67	1049.17	154.779	4061.64	1329.64	1433.52	59418.4	23580.4	1132.27	584.835	9162.07	2150.28	8933.53	1256.93	1184.21	514.198	626.386	101.281	1173.82	1942.52	126.732	280.471	556.788	2929.37	50.7965	14335.2	49.7577	492.383	204.64	69.4946	490.306	81.0251	5349.73	481.995	139.197	150.624	404.087	1838.65	1973.69	984.766	105.956	609.766
c53	5	Unknown	80.3403	1928.17	6387.06	2681.36	29725.9	3555.06	891.778	160.681	3454.63	3193.53	1174.98	58748.9	25909.8	923.914	658.791	10745.5	2179.23	11046.8	1185.02	882.739	691.931	775.284	92.5922	899.812	2249.53	147.625	330.4	604.561	4991.14	32.0357	12452.8	59.0501	443.88	180.766	77.5284	427.812	105.447	6427.23	484.05	171.727	180.766	454.927	1988.42	1215.15	609.582	125.532	678.876
o4	5	Unknown	50.2381	2073.48	6179.18	3156.65	35692.8	1712.43	1010.95	182.59	5684.02	2568.64	932.551	58181.3	21353.8	578.718	303.286	9026.35	1640.22	5921.29	1019.2	953.183	628.234	746.866	100.579	905.73	2032.22	146.485	310.507	806.698	5322.97	40.5412	12379	55.1897	450.802	198.064	87.272	440.486	102.024	5818.13	544.676	109.348	109.348	418.823	2228.22	1124.43	567.371	96.453	628.234
r3	5	Unknown	73.6209	2191.1	7524.86	2879.73	33304.7	3192.75	1059.24	200.329	3255.35	2566.72	1489.95	67485.9	20032.9	1104.31	271.696	7549.9	1099.31	4307.08	1364.74	1036.7	554.661	667.346	85.6407	1084.28	1640.19	147.743	291.729	369.357	4256.99	30.425	12345.3	49.2058	508.335	185.304	73.3705	445.732	113.061	5396.37	467.017	160.263	166.524	497.067	2015.81	1965.73	627.281	114.438	847.643
c38	5	Unknown	66.1805	2260.76	7980.3	2859.77	28018	3217.24	1120.72	176.803	3545.73	2714.85	975.799	62026.1	22897.5	553.597	386.455	9632.4	1632.77	5951.41	943.917	814.454	785.47	793.199	95.068	891.745	2347.72	133.327	304.333	728.468	4164.06	30.0469	10820.7	57.292	386.455	191.295	70.6247	457.949	75.7452	6231.59	477.272	142.988	149.751	460.848	2106.18	1555.48	859.863	104.343	569.055
s43	5	Unknown	66.1429	3480.71	7636.93	2608.19	35182.4	3743.41	1003.87	92.5063	1885.78	3987.34	719.597	59857	24768.4	947.579	285.212	6539.24	1341.62	7074.01	755.249	639.851	947.579	612.643	90.8175	975.725	1641.85	153.864	342.442	511.318	5601.04	46.9099	12759.5	30.6791	694.266	135.1	77.1198	386.537	75.9002	6595.53	466.284	74.1176	154.803	390.29	1867.01	758.064	883.782	109.769	606.076
c85	5	Unknown	36.4317	1853.17	5770.11	2674.47	35062.9	4306.52	55.8334	176.894	113.049	3632.64	63.5035	223.341	25060	65.3629	409.594	8181.34	1242.47	6033.35	124.071	574.905	694.94	664.405	99.0816	902.369	1937.41	150.57	112.074	1537.29	5054.11	27.4817	45.4193	57.4905	408.541	146.359	12.1467	360.105	88.6575	5906.99	525.417	140.041	166.364	420.123	25.0002	2379.64	702.311	104.241	607.546
c45	5	Unknown	63.8455	2281.66	5054.43	3049.03	40824.3	3622	874.806	156.544	4655.4	2875.09	1125.48	60980.6	25272.2	1238.03	453.262	8256.94	1064.09	6241.3	890.153	640.501	768.397	521.814	94.6427	1125.48	1688.22	168.822	355.038	509.536	5995.74	34.583	13096.5	57.1949	527.953	180.077	73.8725	502.374	42.1544	5965.05	509.536	152.452	171.892	455.308	1800.77	1504.05	526.93	135.058	592.412
c73	5	Unknown	100.986	1769.75	7728.93	3489.51	35795	3369.53	908.874	116.984	3769.48	2599.64	1209.83	59191.8	18597.4	1499.79	458.936	11798.4	2749.62	9878.63	1539.79	1379.81	532.926	424.941	80.5888	871.879	2139.7	160.978	341.952	471.934	4759.34	38.4946	15097.9	62.3913	416.942	184.974	83.6884	459.936	99.7861	6069.16	533.926	170.976	175.976	582.919	2169.7	1069.85	764.894	159.978	803.888
c17	5	Unknown	69.6618	1878.97	10894	3717.96	39078.6	3687.98	1019.44	181.9	3967.82	2238.77	1549.15	51072	19289.4	902.505	381.79	7136.08	1449.2	5766.83	1009.45	885.514	585.679	551.697	88.6513	664.635	1948.93	106.941	253.861	709.611	4637.45	36.7798	12992.9	51.7716	514.717	212.883	89.5508	466.744	107.941	5906.76	541.703	153.916	165.909	697.617	2688.52	2458.65	710.61	102.943	569.687
c28	5	Unknown	116.617	1720.96	7155.55	2977.71	39061.2	2966.38	970.302	163.038	3724.96	2536.15	1313.36	63516.9	17549.2	1471.87	290.977	9725.67	1118.62	6261.11	1256.75	1050.69	476.66	653.284	92.7278	1290.72	1868.14	138.129	288.713	1675.67	5049.65	25.5879	11435.3	60.6863	509.494	200.401	75.2918	472.131	82.7644	5796.9	483.453	164.17	165.302	500.436	2422.93	1528.48	671.399	103.937	836.702
o21	5	Unknown	30.3614	2078.72	14318.2	3217.27	32086.5	3243.15	855.639	176.821	2872.26	3458.78	871.165	52011.1	21046	1052.3	350.191	6132.65	966.044	5692.76	634.829	576.176	705.557	475.259	87.979	1078.17	2509.99	153.532	318.277	393.318	5304.62	40.0218	14490.7	57.1863	550.3	188.034	79.6124	451.108	100.917	7003.82	543.4	166.47	183.721	455.421	3139.64	2544.49	888.415	65.6392	482.159
c66	5	Unknown	80.8555	2379.31	7879.55	3594.72	38522.2	3265.12	954.816	154.501	6077.04	2111.51	1215.41	61800.4	15553.1	569.593	208.061	9888.06	2080.61	7467.54	1380.21	1004.26	473.803	700.404	95.2756	1060.91	2193.91	178.191	369.772	573.713	4727.73	34.1962	14008.1	52.7363	354.322	191.581	57.7833	528.393	99.8076	4974.93	528.393	167.891	188.491	471.743	2101.21	1462.61	941.426	111.241	648.904
c10	5	Unknown	63.6238	1278.66	16086.4	5155.9	33719.6	3103.85	882.691	138.178	3361.65	1928.31	1258.04	52693.3	18664.4	1013.65	475.374	8156.64	2010.8	7424.5	1227.1	905.377	583.648	707.39	78.8853	936.312	3454.45	164.989	303.167	550.65	4341.27	31.8635	16292.7	61.7677	332.04	235.109	99.7152	534.152	103.118	6743.92	555.806	174.27	179.425	779.573	2980.11	2340.78	541.37	135.085	666.143
c82	5	Unknown	86.3193	1625.3	10604.1	3498.36	28145.4	3478.54	1030.68	164.512	4380.38	2685.71	1714.49	59858.6	19820.7	1555.93	457.859	7551.7	1100.05	8413.9	1070.32	714.537	650.12	644.174	80.0758	848.327	2170.37	95.635	237.849	1179.33	4033.52	50.642	11000.5	57.0837	464.796	192.261	69.2735	447.949	100.095	5926.4	454.886	161.539	175.413	559.936	2249.65	1793.78	732.376	155.593	678.86
c33	5	Unknown	81.2506	2396.95	9378.85	3736.79	37490.8	3589.29	987.054	162.255	4929.12	2483	1114.89	57404	19544.4	904.697	298.697	6637.72	908.384	4990.58	875.196	526.101	554.373	641.646	102.639	1031.3	1942.15	96.7386	226.174	2114.24	4879.95	45.9724	14013	56.6665	620.75	195.444	76.9484	463.411	94.526	6109.16	430.223	185.61	207.736	410.555	2544.46	1450.46	694.502	88.9946	682.21
r6	5	Unknown	57.0126	1900.42	9057.72	3101.18	37441.1	3791.38	1030.58	138.04	2155.7	2817.54	816.897	53230.6	14087.7	1200.76	292.154	7138.39	1144.03	6060.54	688.311	555.944	780.968	664.674	91.4281	466.123	2429.89	161.677	339.428	331.864	6164.54	45.8559	13331.3	67.6965	564.453	195.715	95.4937	480.305	104.003	6561.65	564.453	139.931	161.677	479.359	2259.7	1465.5	809.333	130.477	695.875
c65	5	Unknown	67.6643	2438.55	5865.7	2669.22	38994.8	3086.63	1032.54	196.622	6173.27	2899.9	1098.45	64259.1	22628	1084.17	494.301	6964.15	1086.36	6491.82	1471.92	730.467	826.031	718.384	105.451	998.487	1790.47	159.275	296.58	884.249	4723.32	32.4042	11973.1	51.9565	562.404	155.979	73.9254	400.933	101.057	6030.47	471.233	142.798	142.798	440.477	2262.8	1713.58	405.327	106.549	659.068
c41	5	Unknown	89.8189	1992.14	6529.14	3684.88	38576	2867.29	973.038	145.092	5642.47	1980.62	1040.98	57000.4	21648.6	914.31	390.367	8797.64	1520.01	6172.17	1002.98	731.218	666.732	724.308	106.286	947.704	2061.23	96.6128	230.305	1028.31	4041.85	41.6852	12091	63.5641	544.671	188.85	82.4491	459.458	79.4551	5769.13	528.549	172.729	186.547	456.003	2026.68	1324.25	713.945	110.892	688.611
c7	5	Unknown	103.602	2072.03	11533	3147.14	30982.7	4535.01	1016.47	172.995	3049.4	2492.3	1084.88	64799.8	22186.4	590.333	324.488	9969.2	1456.29	8376.08	1348.77	1251.04	777.989	815.129	83.6631	791.672	2443.43	131.945	344.035	446.659	4798.9	37.2379	13878.7	75.3554	651.908	172.995	89.5273	261.936	110.443	7584.41	450.569	184.723	195.475	436.886	2648.68	1632.21	619.654	141.719	583.492
c44	5	Unknown	59.0887	1713.03	6873.81	3122.49	37296.4	3317.64	986.619	147.451	4781.31	2873.12	961.682	56920.3	19624	955.177	346.943	7903.79	1452.82	5605.3	1038.66	949.756	581.129	627.75	96.2766	951.924	2623.76	137.693	300.322	778.453	4835.52	32.5259	13986.1	58.7634	622.329	182.145	54.3182	457.531	109.504	6201.6	446.689	116.009	116.009	394.647	1853.98	1053.84	926.988	148.535	685.212
c2	5	Unknown	65.7847	1744.87	8496.74	3153.76	38690.5	3424.71	888.689	179.905	3392.19	2525.18	1081.6	58848.6	13330.3	834.501	290.45	7944.02	1582.3	8225.8	932.04	822.58	787.899	764.056	97.7558	1046.92	1788.22	144.141	313.209	1159.63	4768.58	44.2177	14305.7	62.425	408.58	208.083	86.3763	511.538	79.5485	6220.83	406.413	92.6621	84.7506	431.339	1929.11	1538.95	900.611	149.56	747.8
c72	5	Unknown	57.134	1807.89	12632.1	3847.56	38359.8	3731.67	1109.07	179.63	3256.52	2410.52	1552.93	59915.4	18658.4	985.069	302.474	5898.83	626.968	4531.32	1263.21	536.573	569.022	504.124	95.3779	1150.79	1877.43	96.0732	245.688	327.97	5191.89	37.2008	13906.9	47.0515	242.211	191.219	80.3121	458.926	115.89	7243.16	526.143	172.677	183.107	533.096	2364.17	2943.62	673.324	115.89	693.025
c14	5	Unknown	65.5744	1886.67	7393.69	2886.09	34571.9	3426.59	1001.46	166.231	3977.3	3294.02	835.232	54662.3	19172.6	428.324	347.759	9259.96	1590.92	5405.05	905.6	1152.4	925.996	680.22	111.16	496.652	2223.21	171.33	320.223	412.007	5863.96	39.1611	11931.9	50.991	539.485	185.607	83.0133	442.602	94.0274	6975.57	527.247	153.993	167.25	430.364	2529.15	2080.43	867.867	85.9708	550.703
c71	5	Unknown	64.1559	1939.15	10708.7	3029.32	36564	3424.86	974.398	138.924	3116.14	2566.24	787.237	45343.3	15532.5	869.24	302.932	5856.04	670.502	4331.73	825.827	619.37	760.224	525.789	98.4046	848.981	2267.16	123.488	302.932	1186.64	5161.42	38.783	12638.2	64.3489	609.722	201.633	74.6717	499.741	93.0984	6724.31	485.27	152.431	166.902	450.539	2054.92	1746.2	607.793	112.876	643.489
s11	5	Unknown	68.4829	2305.82	10387.7	3816.13	35163.8	3850.72	943.081	65.0241	2766.98	2732.4	865.836	52803.3	22020.6	1127.55	415.048	6375.59	1256.67	5211.15	880.824	681.37	695.205	474.999	91.4258	967.292	2213.59	146.42	317.05	1027.24	5153.51	43.8106	14411.4	28.4769	415.048	187.924	96.9598	341.261	101.341	7805.2	498.057	85.8918	184.466	224.818	2732.4	1775.48	556.856	100.073	651.394
s12	5	Unknown	68.3629	2420.5	6661.84	2736.7	35217.2	3936.04	1221.15	79.8112	3554.43	3249.14	1275.67	64764.8	25840.5	792.66	419.772	9354.92	1646.38	7610.41	819.918	896.241	496.094	592.042	93.5492	754.499	1853.54	137.38	312.921	432.856	5211.71	33.2547	11884.5	18.3173	396.875	194.076	76.6493	553.881	87.1163	5822.29	508.088	38.7063	76.8673	476.469	2049.8	1373.8	588.771	90.3873	520.081
s14	5	Unknown	81.2853	2127.89	6979.47	2500.27	38727.6	2787.53	1138.42	79.583	3266.31	2213	1234.18	62027.9	23087.6	1059.69	471.327	9437.18	1436.32	6979.47	984.148	842.644	595.809	634.111	95.8614	956.486	1702.31	115.97	313.864	443.665	4553.68	38.0892	14256.9	21.3853	319.183	192.574	70.4331	540.484	66.8157	6734.77	457.496	79.583	159.592	385.148	2064.05	1383.13	488.35	87.8818	668.157
s16	5	Unknown	66.7644	2010.71	5698.85	2966.07	40880.7	3088.27	1110.89	79.5396	4276.92	2688.35	1410.83	59099.2	29549.6	782.065	432.135	7209.66	1299.74	5954.36	1288.63	539.891	575.44	590.992	94.3144	657.646	1533.03	80.2061	174.409	767.623	5654.42	32.7712	13997.2	21.218	305.494	186.629	77.6511	538.781	104.201	6198.75	428.803	70.6525	164.411	445.466	2077.36	1599.68	535.448	87.538	674.309
c61	5	Unknown	49.2967	2234.38	6602.95	2905.7	45088.4	3116.11	969.902	195.383	4759.34	2675.25	955.875	66831.1	20440.1	1272.5	395.776	10220	1472.89	5611.01	1292.54	1022	669.313	762.496	96.4893	978.92	2164.25	111.218	261.513	875.718	5190.18	42.9843	12524.6	56.3105	275.54	195.383	68.4342	442.869	95.5875	6041.85	460.904	169.332	202.397	475.934	2023.97	1122.2	598.173	82.5619	655.285
c55	5	Unknown	78.4267	1869.19	6052.61	1681.28	34812.4	3263.66	935.583	188.897	4272.43	2937.29	946.461	57954.7	19186.4	876.243	422.298	6616.33	1186.79	6467.98	944.483	697.236	1078	656.688	100.877	937.561	2155.99	151.315	343.179	555.811	4588.9	37.7793	10681.1	61.3172	450.978	164.172	70.4159	414.386	107.8	6260.29	564.712	149.337	155.271	511.307	2245	1186.79	771.411	143.403	587.459
c22	5	Unknown	111.905	1529.36	12589.3	4867.85	37861.1	4093.84	941.864	151.071	3151.98	2741.66	960.515	57071.4	22567.4	722.717	298.412	8420.82	1594.64	6658.33	1352.18	710.594	733.908	644.384	88.4979	536.21	2788.29	90.9225	209.821	1137.7	4774.6	28.5357	14081.3	66.5833	559.523	193.968	91.9483	500.773	111.905	6471.82	430.833	163.194	167.857	636.924	2443.25	1855.75	457.876	123.095	634.126
c43	5	Unknown	52.2357	2187.94	8453.94	3253.28	38031.3	3654.21	1168.43	174.119	3310.55	2531.6	1328.8	61399.9	23025	1374.62	262.324	5899.43	830.502	5028.83	1179.89	469.663	617.435	470.809	103.097	800.719	1397.53	153.5	351.675	884.342	3608.39	26.347	13860.8	51.4339	260.033	191.302	82.1338	416.969	66.6693	6254.54	525.794	166.1	172.974	506.32	1935.93	2497.23	880.905	122.571	698.767
c50	5	Unknown	60.0492	2027.35	5531.14	2390.95	32613.9	3713.13	993.842	153.153	5024.3	2798.62	1052.24	61151	22146.6	1267.09	333.851	6908.41	838.485	4561.53	1079.78	716.183	604.899	654.481	104.563	848.401	1961.24	131.117	360.295	571.845	5057.35	33.8259	14103.3	53.3281	588.372	217.059	82.7467	527.772	101.918	6115.1	502.43	174.088	190.615	447.339	2280.77	1608.66	669.906	100.045	769.07
c75	5	Unknown	98.6106	1963.41	8980.61	2077.87	33281.1	3442.57	1021.32	130.307	3187.24	2835.06	1382.31	57405.5	15319.9	818.82	277.342	7809.61	1435.14	6013.49	898.061	751.906	649.774	524.749	106.535	763.352	2069.06	146.155	367.149	1012.52	4613.57	44.3748	13647	75.7189	245.646	184.895	70.7003	487.77	47.8966	7026.01	547.641	228.037	207.787	402.367	2218.74	2324.39	669.144	125.905	640.089
c36	5	Unknown	104.228	2080.28	11259.2	3023.91	30989.7	2670.05	1211.71	195.16	3216.93	2208.96	1522.68	63587.9	19516	1565.57	312.042	8878.72	1469.06	6369.51	1014.4	759.195	422.49	609.071	102.727	592.987	2037.39	151.196	322.765	743.11	4450.08	47.3961	15334	62.7301	383.887	195.16	79.887	544.733	112.592	5618.9	503.985	166.208	144.762	406.405	2069.56	2058.83	810.666	113.665	852.486
c68	5	Unknown	39.1141	2440.14	7921.5	3139.89	32296	1821.14	995.794	176.731	2547.8	3274.46	1067.56	60196.2	22966.1	806.504	417.157	5822.26	950.939	6575.83	664.76	658.48	631.567	515.839	93.2997	1094.48	1686.57	148.921	346.285	795.738	4978.97	37.589	13008.1	65.3995	399.215	200.056	80.3812	488.926	69.4365	7831.79	453.939	152.509	123.801	456.63	3202.69	1614.8	1058.59	106.756	667.451
c80	5	Unknown	55.3612	1836.63	7171.6	3183.49	35158.3	3760.72	979.535	170.544	3131.01	3690.75	847.473	55973.4	20902.6	1005.77	491.517	7127.87	1469.3	6148.33	1250.66	678.678	767.011	551.863	98.8281	1075.74	2396.36	137.31	333.217	657.688	5527.38	45.6533	13731	71.6285	415.428	174.917	64.1945	449.537	57.023	6681.83	488.893	199.405	188.036	440.791	2212.7	1460.56	597.342	105.825	618.332
c8	5	Unknown	48.1489	2215.62	8066.37	2493.77	36639.2	2704.78	854.595	154.422	3424.13	2954.15	832.534	71839.7	22252.1	1429.12	343.372	12277	1784	9687.32	1045.46	1141.38	752.926	610.014	101.669	1016.69	1851.14	126.607	313.639	1294.84	4460.01	40.5717	14962.6	71.9356	512.181	204.297	67.3317	538.078	70.8805	4766.93	529.446	170.727	154.422	413.39	1975.83	1486.67	763.476	100.71	765.394
c54	5	Unknown	82.9235	1737.17	8253.96	3445.55	37430.8	1948.32	920.413	116.131	5844.96	2418.6	886.821	61424.8	19963.1	775.489	495.238	9328.9	1458.84	7476.56	1650.79	776.448	708.305	779.328	93.0011	912.735	2744.92	114.212	348.394	865.706	4942.78	29.1768	12956.8	74.9575	608.49	190.993	61.5208	529.789	80.5241	6785.53	512.514	173.717	164.12	509.634	2620.15	1353.27	895.459	119.97	710.225
c23	5	Unknown	76.5393	2094.86	7599.52	3092.41	37544.2	2956.38	961.276	146.005	4298.54	2983.58	925.001	63661.9	14237.8	1523.53	262.991	9250.01	1895.35	7345.6	1831.87	862.428	573.138	590.369	84.2477	961.276	1886.28	156.887	329.192	646.594	4869.86	25.3015	13965.7	70.3727	568.604	203.138	60.3971	515.099	82.1619	6030.65	544.118	175.932	185.907	452.525	2176.47	1868.14	826.153	137.843	713.702
c39	5	Unknown	79.8759	2075.96	7144.23	3170.71	33653.3	1873.23	956.889	155.697	3584.28	2335.46	661.713	57575.5	17597	1175.84	380.323	8271.41	1386.68	7419.94	1224.49	819.032	601.705	649.549	107.042	1256.93	2197.6	128.937	366.537	595.217	5571.04	29.3554	13136.9	74.8482	408.705	208.407	60.5759	539.264	74.1183	7014.48	448.44	180.025	167.861	416.814	2489.53	2740.92	692.528	154.075	645.494
c12	5	Unknown	62.7709	1999.18	7581.64	2854.76	34392.7	3363.03	864.053	182.129	3269.85	2905.59	714.114	58281.2	14824.4	1050.42	301.571	8640.53	1473.97	6658.29	1050.42	957.235	709.032	592.13	110.972	732.751	2363.44	131.302	304.96	610.767	5133.49	44.3886	15756.3	76.6635	520.126	192.294	70.4796	503.184	70.0561	6582.05	495.56	155.868	133.843	383.741	2134.72	2354.97	786.119	119.443	609.92
c31	5	Unknown	98.4984	1663.48	6109.52	2671.66	37705.6	3276.56	1119.07	153.242	4032.69	2349.04	1209.81	61095.2	15223.4	942.641	356.893	6422.06	962.804	4385.55	1199.72	712.778	639.181	592.805	94.869	1129.15	2268.39	180.463	328.664	868.036	4607.35	29.237	13610.3	72.2859	380.081	164.332	69.3622	432.506	69.7655	5494.54	585.748	156.267	160.299	479.89	2086.92	2127.24	769.235	125.013	660.353
c24	5	Unknown	70.6094	1857.28	7265.49	2634.56	32400.2	3559.11	1039.1	122.728	3485.47	3469.11	940.914	56454.8	22336.5	674.185	606.276	7617.31	1652.74	7510.95	1006.37	785.458	730.64	589.094	94.0914	981.823	1898.19	126.819	333.002	760.095	5285.48	26.1001	11536.4	76.9095	545.73	193.092	69.1367	482.73	73.7185	6349.12	490.093	171.001	155.455	391.093	2479.1	1570.92	750.276	90.0004	501.548
c3	5	Unknown	50.6786	1751.39	10340.7	3521.42	43784.8	2859.99	749	199.361	3418.94	2990.41	596.219	64279.9	21147.1	1015.44	343.757	7927.85	1648.92	8579.96	931.592	783.469	850.544	593.424	96.8856	1294.91	2179.93	143.465	349.347	1211.07	5664.08	35.4005	12110.7	73.2231	477.907	231.966	79.0922	566.408	76.7632	6837.89	456.48	204.95	183.524	576.655	3074.25	1546.44	463.001	121.107	744.342
c19	5	Unknown	87.7749	2362.76	6158.14	2426.91	36029.4	3442.57	913.03	182.82	3014.92	2769.02	1282.95	68744.5	17961.2	905.546	234.138	9087.53	1475.39	6639.24	1261.56	817.878	591.224	682.099	112.258	916.237	1742.67	172.129	362.432	1065.91	5163.86	45.3307	14112.4	72.2726	545.252	165.714	69.0652	425.51	77.832	5409.75	534.561	187.096	168.921	561.289	2052.71	1064.84	935.481	189.234	817.878
c59	5	Unknown	78.3026	2960.33	7976.45	2512.63	30973.8	3051.7	1041.6	146.189	3243.57	2850.69	848.811	59846.2	23481.6	889.013	329.839	9959.14	1809.09	7154.13	1032.46	1178.65	423.949	499.784	105.073	802.213	2165.43	124.261	325.271	1270.02	4157.25	42.5776	13157	75.3788	497.043	186.391	77.1148	446.791	95.9367	6441.46	621.304	200.096	199.183	608.512	2302.48	2055.79	822.314	108.728	638.664
c1	5	Unknown	94.6377	2129.35	6785.52	2782.35	33217.8	2990.55	1012.62	155.206	3936.93	2242.91	1296.54	68328.4	18832.9	1135.65	349.213	9747.68	1211.36	6179.84	1296.54	819.562	617.984	588.646	97.4768	896.219	1779.19	100.316	339.749	925.557	4031.57	38.6122	14479.6	64.6375	444.797	190.222	73.2496	526.186	91.8932	5810.75	451.422	167.509	141.01	457.1	1940.07	1466.88	895.273	131.546	692.748
c5	5	Unknown	102.754	2316.82	7832.59	3082.63	39550.7	3247.42	1405.6	189.998	3005.08	3150.49	2026	56127.1	17933.5	1143.87	253.008	7629.02	1192.34	6223.42	1289.28	574.842	548.669	605.863	91.6064	988.768	1890.29	158.009	318.926	799.739	4653.02	29.1783	14056	76.0963	267.549	196.784	80.5555	472.088	85.4024	5360.67	411.017	217.141	206.478	421.68	1735.19	1085.71	799.739	112.448	658.209
c70	5	Unknown	70.5166	2282.56	8139.52	2700.22	38075.1	3166.45	846.976	163.179	4254.31	3399.56	872.23	52353.2	15735.1	719.735	309.846	8188.08	1427.81	7741.28	903.311	727.506	582.782	540.044	111.7	990.729	2913.91	132.097	307.903	609.007	6682.56	40.0177	14181	71.3907	381.722	212.715	106.843	554.614	101.015	8071.52	531.303	233.113	216.6	568.212	3341.28	1699.78	740.133	108.786	586.667
c83	5	Unknown	80.859	2136.09	7898.34	2813.39	38866.5	3636.57	909.664	51.3705	3897.07	3428.17	969.057	55017.5	11149.4	768.994	201.105	8335.98	1625.52	7992.12	941.965	739.818	699.18	492.865	106.284	722.104	3032.21	134.418	327.187	679.382	6658.36	44.4933	14483.8	66.3752	413.673	305.305	97.3225	512.663	89.5076	9002.86	535.587	241.743	190.685	541.839	3188.51	1729.72	671.046	104.2	637.702
c18	5	Unknown	111.22	2135.03	10228.3	3455.77	32671	3247.24	971.192	52.1345	2571.97	2641.48	1161.86	62760	14399.1	1062.55	192.65	10228.3	1539.21	8659.3	1370.39	1340.6	618.663	562.06	77.8542	741.8	2164.82	180.733	346.57	615.684	4726.86	31.2807	13406	73.5842	352.529	225.42	60.3768	393.243	82.2236	6375.31	465.735	169.81	113.206	229.392	2482.6	1946.36	637.531	99.3039	586.886
c30	5	Unknown	119.87	1897.95	8617.96	2506.38	35416.3	3514.38	1026.16	37.959	2951.36	2969.52	1434.81	57210.9	10080	819.115	144.389	9262.72	1325.84	5648.44	781.882	720.131	639.309	494.92	98.0758	727.396	1988.76	151.654	348.714	793.688	4413.41	42.9536	16073.5	76.2812	246.098	239.741	76.2812	462.228	63.5677	7137.74	523.071	227.027	188.887	397.752	2315.68	2315.68	497.644	115.33	682.898
c81	5	Unknown	105.55	2409.93	11145.9	3058.76	36960	2873.38	1193.38	60.3641	2815.45	2757.52	1564.14	64419.3	14366.9	1749.52	215.503	9720.82	1436.69	6488.27	1103.01	751.944	342.951	544.551	99.7572	491.255	2433.1	144.827	311.669	773.958	4240.55	31.5145	15989	68.9379	376.551	331.365	101.263	537.6	14.3614	5978.48	435.641	170.317	164.524	441.434	2016	2004.41	728.772	98.1351	817.986
c40	5	Unknown	61.8519	1996.09	6972.89	3473.02	34551.2	3652.04	966.716	40.5484	2452.6	3840.01	921.961	56660.3	16291	939.863	343.721	7742.68	1432.17	5862.96	1369.51	640.897	844.087	497.68	99.357	806.492	2416.79	142.322	290.015	644.478	4672.46	37.0575	14948.3	64.7163	418.015	214.826	60.5093	389.372	102.937	7044.5	427.861	209.455	163.805	447.554	2533.15	1369.51	659.694	90.4059	590.771
r7	5	Unknown	54.7476	2049.37	7992.56	2586.11	36498.4	2839.85	891.965	48.7946	3298.52	2800.81	856.833	71045	16395	1473.6	216.648	12393.8	1932.27	9378.32	1210.11	1093	745.582	520.151	102.469	925.146	1795.64	149.312	283.985	1093	4069.47	33.961	15223.9	71.8257	563.09	254.708	59.5294	478.187	56.4066	5025.84	494.777	163.95	130.77	391.333	2020.1	1473.6	788.521	82.0725	728.991
c34	5	Unknown	52.2978	2540.18	8619.79	3063.16	35487.8	3455.39	926.418	136.348	1475.54	2848.36	876.922	62944.1	16903.4	952.567	397.837	8937.32	1344.8	8890.62	952.567	952.567	768.591	678.937	91.0542	909.608	3147.21	166.232	348.341	624.772	5220.44	38.5696	12700.9	58.6482	388.498	208.257	71.3491	423.986	84.3302	6789.37	461.341	152.224	169.034	507.102	2951.09	1148.68	409.977	113.001	630.375
c37	5	Unknown	47.7677	2328.17	11540.5	2990.5	29503.6	3983.99	887.114	178.627	3100.89	2829.94	995.495	46764.2	24184.9	607.132	550.934	8780.83	1856.52	7104.94	875.072	790.776	696.445	686.41	97.8435	767.695	2278	137.483	361.268	1184.16	5368.85	29.8046	13045.8	64.4262	253.891	222.782	77.2713	478.681	87.2062	5609.69	433.522	153.539	169.595	388.363	2589.09	1926.76	793.787	100.252	686.41
c58	5	Unknown	60.6785	2012.14	8572.55	3468.84	35631.6	2913.41	1079.43	143.574	3804.2	2609.49	1131.83	53028.2	19073.4	688.529	537.618	7891.35	1446.22	5313.3	1011.31	806.951	456.923	473.691	93.271	1030.17	1875.9	135.191	314.397	685.385	4223.39	31.7541	14252.6	55.3338	322.781	206.454	75.9792	486.267	68.5385	5334.26	544.954	136.239	141.478	548.098	2106.46	2106.46	628.793	107.943	621.457
c69	5	Unknown	133.79	2481.58	7239.75	2460	37439.5	2999.48	962.423	153.211	3743.95	2913.16	1251.58	82323.8	17802.7	1402.63	291.316	11868.4	1564.48	10897.4	1381.05	1154.48	685.133	711.027	98.2923	1041.19	1985.27	85.8843	185.579	785.475	3452.64	34.2027	13702.7	65.0606	412.159	190.974	67.4343	502.79	67.758	4661.06	445.606	143.5	161.842	193.132	1596.84	1381.05	685.133	113.29	825.396
s34	5	Unknown	94.1851	2615.24	6565.53	2944.43	30175.8	3227.9	969.284	54.5908	1792.26	3465.65	891.558	63826.4	21946.1	1527.08	329.191	9235.63	1591.09	7406.79	1261.9	969.284	684.9	598.03	83.395	1051.58	2496.36	169.167	384.97	438.921	4526.37	27.4326	15910.9	27.2497	323.704	179.226	71.0503	458.124	58.4314	7169.04	555.052	75.8053	187.456	412.403	2313.48	2423.21	678.499	77.4513	569.683
5	1	Unknown	51.1619	1952.86	9038.44	3702.07	28985.2	4120.01	958.014	64.1125	1418.97	3198.76	449.531	51754.5	14816.7	409.743	304.426	5357.3	1189.61	6513.17	969.372	540.578	796.717	660.864	109.539	809.23	2128.38	112.189	308.027	734.902	5093.46	31.0388	13295.7	84.8375	747.605	206.294	75.6122	385.298	75.893	7562.54	481.707	147.262	143.902	492.663	3252.99	2752.32	475.857	113.643	493.769
17	1	Unknown	144.762	2259.02	5949.74	2327.12	35517.3	4589.55	888.095	64.9229	2796.24	4739.8	921.441	79859.2	16965.1	731.858	424.719	9240.52	1473.85	7493.35	1230.34	1024.8	848.313	529.99	98.2013	710.579	1687.11	184.626	317.247	1252.71	5517.03	27.7246	11604.1	80.6782	542.294	176.385	68.9083	405.982	92.7173	6503.04	602.259	112.376	99.2273	378.891	3258.93	2234.88	509.991	93.1702	632.877
18	1	Unknown	91.8717	1897.9	17063.3	5677.67	37559.2	3983.84	993.122	58.8159	2237.11	2628.53	944.026	67271.2	17659.5	802.996	325.041	9079.61	1937.02	7234.13	741.613	970.991	625.509	609.367	89.8965	837.878	2597.51	131.339	394.117	971.12	6193.36	40.8237	14236.8	72.2561	525.664	196.438	98.6802	506.305	93.1453	9253.49	667.561	216.799	163.286	1078.98	3345.6	3129.36	992.608	126.078	621.693
19	1	Unknown	65.8521	2268.74	8878.19	3939.73	30986	3453.46	982.751	79.5423	3423.91	2498.55	860.906	60799.9	18404.7	765.921	582.803	9695.53	1624.31	6469.6	855.914	772.984	780.499	713.999	113.185	759.331	1978.62	162.707	383.915	1387.44	3743.1	34.5561	11380.5	55.759	426.191	183.659	67.9028	403.844	77.1803	7294.35	571.172	175.913	175.336	502.298	1996.81	1675.47	828.463	106.771	535.453
20	1	Unknown	55.8176	2202.54	6621.65	3611.35	31080.8	3299.07	1012.13	48.5946	2062.19	3364.76	902.35	58930.1	18262.2	895.012	563.337	6475.69	1693.19	8391.6	957.305	826.069	748.841	539.036	99.0862	737.173	2145	145.509	310.485	740.718	5093.74	35.3311	12496	66.5244	397.797	208.834	66.5773	472.469	70.7273	7162.16	549.096	178.795	152.885	539.647	1697.01	2959.53	538.298	77.7051	536.569
21	1	Unknown	66.1749	2715	9256.7	4143.88	32154.8	3600.05	917.449	83.4368	1659.39	2677.12	916.653	48322.6	9767.15	847.306	194.822	9388.78	1726.41	8747.87	579.166	1381.33	1013.54	414.46	85.1251	998.44	2934.71	141.67	296.441	976.862	5612.33	35.3529	15610.8	68.3854	389.915	183.639	70.7815	594.628	75.8566	8101.57	562.112	182.303	191.771	582.47	3050.79	4111.89	709.499	91.574	787.01
22	1	Unknown	72.9948	2329.87	6552.62	3444.7	34140.4	3209.13	1148.75	76.7834	3029.67	3020.55	1057.68	59442.8	11113	916.446	299.564	7486.1	729.205	5222.67	918.315	466.162	714.477	543.937	73.816	612.43	1624.44	174.463	353.206	867.603	5442.54	45.9988	14226.2	69.3441	391.247	189.498	98.678	548.613	72.3842	6696.13	505.455	214.308	194.148	417.674	2217.05	3109.54	480.619	135.775	749.866
23	1	Unknown	58.035	1470.76	7414.77	2421.79	26149.4	2221.4	898.379	63.1563	2728.87	4807.08	686.946	67889	20014.8	663.424	249.108	7590.69	1213.39	5444.61	712.064	819.324	815.337	607.641	109.024	623.982	2741.22	161.32	294.509	1206.06	6356.57	38.9955	12556.2	69.3733	527.646	179.636	66.0292	492.171	102.906	8157.03	578.294	162.815	137.23	400.849	2996.99	3360.94	440.548	98.5192	426.104
24	1	Unknown	113.751	3105.09	12315.3	4840.38	40744.7	3743.23	966.485	67.7624	3858.17	2866.49	1071.08	62550.1	22849.5	1032.3	278.869	12197.9	1974.86	7675.13	2193.39	1825.12	645.44	970.41	68.2882	504.882	1673.96	157.69	438.899	852.448	4330.69	46.6918	16778.1	64.1582	263.979	153.843	84.2522	444.986	80.7975	6297.56	734.758	211.654	189.807	733.295	2944.71	3050.65	951.548	117.631	614.512
33	1	Unknown	69.3688	2168.96	11298.4	3465.01	39435.9	4054.27	842.992	63.9535	3497.36	2032.63	884.519	47039.5	14862.8	1208.39	387.313	6233.19	826.091	6332.4	1149.9	662.152	498.865	551.242	88.0152	1101.64	2350.54	133.617	339.6	865.251	5304.52	34.1947	13156.4	50.9801	393.367	183.807	77.6925	577.076	73.5285	7540.68	524.822	251.375	203.812	696.723	2821.1	3036.05	804.043	104.061	686.478
34	1	Unknown	86.7958	1838.54	10931.9	4572.44	37516.6	3342.92	926.589	91.9974	4063.46	3129.35	1140.17	64852.2	25154.1	1150.94	326.076	6019.99	841.565	5324.86	1179.36	789.721	665.261	663.986	84.7304	1077.08	1902.24	139.983	350.94	1409.67	4916.12	39.3359	12433.8	82.4057	733.517	153.38	96.7264	514.728	59.8683	6540.53	467.544	209.238	208.44	711.925	2129.27	3192.88	1096.14	138.169	692.8
35	1	Unknown	51.6549	2189.5	6654.97	2713.97	27324	4041.85	738.591	87.3894	1932.87	2369	511.72	60787.5	15824.8	887.104	197.979	8635.24	1233.97	6855.92	891.535	1391.29	648.111	407.166	90.9517	1214.19	2827.63	122.618	343.943	1193.31	6078.71	38.1779	13574	85.0334	627.16	183.982	81.7257	428	59.2539	7565.59	492.812	189.042	165.459	540.826	2333.36	2539.57	785.247	105.915	483.585
36	1	Unknown	67.0148	2690.02	11191.9	4279.65	34052.2	2677.5	939.547	80.3095	3155.82	2832.73	257.124	50533.7	14858.4	772.27	328.448	5578.88	2789.58	8423.19	981.887	718.957	847.693	593.229	96.09	1022.45	2388.08	134.802	373.552	872.646	5281.57	27.1422	16624.1	81.6494	252.192	193.304	89.2519	406.239	65.1638	6684.58	597.189	168.169	181.041	687.018	2509.73	3660.53	870.595	103.522	649.462
37	1	Unknown	63.7128	2701.57	12497.2	4275.69	22518.8	2637.52	946.73	42.975	2612.35	1437.49	912.552	60013.6	16384.1	1262.12	347.938	10277.1	2209.68	5752.15	1161.58	1528.1	562.204	745.529	75.1733	890.102	2246.73	80.7135	217.006	514.944	3131.3	33.8401	11608.5	56.4319	440.891	196.801	62.7184	488.117	73.2858	6217.39	601.382	199.288	176.312	645.886	2114.1	3130.01	1087.17	90.7949	511.236
38	1	Unknown	56.4295	2302.32	7965.07	2839.43	36352.7	3706.15	893.628	67.9634	4083.19	3339.6	580.64	70200.8	22300.9	979.352	426.534	12160.1	1805.07	7992.84	1727.97	1077.92	693.125	795.485	79.5672	673.744	1951.45	155.765	427.661	1763.76	5706.41	20.3237	13444.9	80.1972	417.717	183.281	68.1525	459.129	77.4741	6650.93	603.857	235.089	197.647	559.081	3009.34	1978.02	1285.5	136.012	621.62
39	1	Unknown	63.6623	1782.1	9639.27	3618.4	39193.3	3091.13	1061.61	87.89	3903.59	2540.63	1162.2	64987.5	24604.9	1036.26	461.466	10350.7	1642.14	7901.05	1073.93	1015.92	604.43	680.535	94.6734	1231.66	1714.87	120.523	274.803	1109.07	4439.55	27.6135	13497.6	56.833	219.153	166.582	86.6903	498.402	16.5016	5292.56	450.663	182.481	159.292	341.66	1418.11	2483.72	800.061	80.6148	831.438
40	1	Unknown	99.8608	1783.85	5930.4	2479.29	34526.3	3317.15	915.24	91.7549	4053.65	2491.1	1149.62	71425.5	20886.3	1186.59	322.93	11709.6	2135.71	10015.2	1655.55	1353.44	555.351	680.111	91.0007	765.561	2313.17	198.21	352.882	1306.05	4822.38	42.0623	18769.9	51.6853	529.454	187.128	72.1915	520.971	48.7624	5795.2	567.74	194.653	166.057	543.873	1626.94	2775.26	761.276	150.275	682.772
49	1	Unknown	55.1986	2100.09	7983.15	3676.15	35599.8	2967.88	1016.48	76.107	5472	1965.92	1672.04	61799.9	19588.6	1417.45	350.76	10569.1	1341.39	7341.85	1526.41	1042.48	479.054	705.646	95.1085	1207.85	2134.2	77.8006	344.907	1268.89	3507.42	30.6207	13134.5	57.202	345.462	196.902	85.4609	523.384	78.1469	6048.15	486.529	169.902	140.53	542.503	1933.23	3043.56	847.937	138.59	920.535
50	1	Unknown	62.3854	2599.18	8326.33	2639.89	29516.7	1663.62	931.538	134.661	2746.52	3123.89	753.99	54698.5	19879.8	846.182	668.343	9803.44	1957.54	9209.19	584.728	1387.29	777.819	530.101	66.6562	1191.6	1843.26	125.528	254.182	642.221	6060.39	31.8771	11426.4	98.2579	569.8	186.916	79.8031	421.272	81.1784	7406.49	503.81	156.561	166.849	412.945	2997.19	2750.81	740.33	142.272	606.523
51	1	Unknown	77.3132	2574.58	7203.91	2389.94	29564.8	3547.48	1063.99	95.8419	2946.39	3171.78	487.836	50353.3	23379.5	644.816	536.383	7039.43	981.891	4528.82	654.274	663.982	868.989	379.042	89.3159	969.407	1928.47	157.781	264.555	630.144	4682.99	35.9562	15034.9	71.9806	404.265	170.795	82.8021	410.061	79.7599	6823.32	498.37	143.747	188.716	441.512	3175.38	2681.13	828.686	98.1651	548.965
52	1	Unknown	52.345	2484.41	9663.7	2540.46	30145.7	3368.94	929.541	65.436	2250.57	4126.09	636.313	58870.3	20766.3	717.755	508.845	8998	2270.98	6696.69	676.894	715.436	868.219	539.257	95.4425	888.568	2173.35	228.131	348.603	532.384	4986.2	32.9574	16115.4	69.9357	462.825	181.03	76.4384	435.395	65.9774	7789.23	487.133	172.303	176.562	497.955	2503.55	2601.38	808.453	91.9839	475.832
53	1	Unknown	50.801	3558.45	8400.23	2689.78	36770.2	3641.48	909.671	128.039	3009.99	3426.75	698.208	60087.1	23530.3	648.586	434.125	7174.87	2148.44	7531.93	764.45	695.911	754.374	577.039	104.111	1048.59	2143.93	122.61	402.748	1240.48	4994.36	39.1172	14504	46.7706	438.306	196.959	81.4211	429.502	70.2633	7965.97	402.007	207.803	151.8	440.612	2502.42	2716.84	787.832	100.427	574.398
54	1	Unknown	165.488	2480.77	6773.56	2683.75	39489.3	3231.27	839.504	108.072	4375.76	3093.3	1008.64	56617.5	28389.5	1423.42	622.656	5421.5	735.528	6705.33	1605.68	635.966	555.149	642.377	99.9343	1325.43	2591.26	176.56	332.691	830.994	4702.06	31.9053	11550.7	61.3839	497.558	161.564	80.8338	437.151	78.9933	6119.91	523.38	199.943	156.029	398.521	2260.89	1952.15	584.016	113.843	778.743
55	1	Unknown	167.213	1674.15	5260.29	4316.33	46518.6	2866.72	1046.76	113.256	4727.92	2474.32	1142.56	72841.1	28860.4	1247.4	480.393	10853	1980.75	9305.11	1422.09	621.253	851.077	826.622	114.653	984.644	1477.59	120.017	213.421	1131	4657.63	28.2643	11724.7	49.8882	592.978	186.48	56.8073	443.044	72.3564	5048.31	486.273	143.564	133.848	547.133	1827.21	2455.5	794.483	108.275	647.04
56	1	Unknown	42.1678	2261.36	14080.3	3585.93	28236.9	3958.64	976.895	68.3515	2500.87	3446.31	939.413	45185.4	13893.8	963.218	367.994	8874.53	2378.08	6886.76	635.292	801.802	760.116	518.639	75.0809	1062.38	2279.19	119.102	301.189	928.443	4527.8	41.8593	11403	59.8777	114.428	221.749	70.5796	601.881	33.0556	7573.97	434.38	212.601	167.634	555.23	2589.36	3078.7	616.255	95.7516	745.254
65	1	Unknown	39.0988	2781.13	9422.88	2850.07	32901.5	3341.62	818.602	73.0871	2234.77	2823.47	581.859	58259.1	17085.1	900.299	510.57	10530.2	1392.56	7970.17	796.344	986.625	679.6	619.585	100.628	1097.04	2929.3	163.336	353.329	629.611	4556.2	49.6117	14166	73.1508	582.408	193.242	93.2645	444.219	87.1635	8661.53	617.236	182.528	139.577	623.142	1809.68	3375.68	882.057	116.667	580.401
66	1	Unknown	72.5901	2553.9	7051.98	2996.53	37623.1	3863.74	1031.84	73.0912	3334.71	3428.23	996.045	75544.4	16498.7	705.082	311.959	9530.8	1129.22	10602	1098.58	800.761	767.127	803.056	99.2258	821.601	1954.22	128.126	390.547	1048.21	7012.96	34.2242	17230.7	53.6164	551.723	185.775	81.2545	542.756	60.0892	5937.42	526.961	209.846	161.97	658.602	2019.51	3167.68	523.948	112.69	522.721
67	1	Unknown	75.4489	2208.85	11546.3	3886.61	38544.6	3391.49	896.605	65.0959	3612.53	3784.13	1311.86	55426	21211.7	940.222	452.495	9821.98	1651.51	7535.56	817.003	845.154	905.313	526.505	97.5048	681.288	2132.9	121.842	285.911	1625.76	5524.5	44.9687	12537.5	77.0019	381.829	185.813	102.149	513.972	49.911	7226.67	491.421	144.484	146.992	611.923	2014.27	2704.39	578.778	134.834	813.083
68	1	Unknown	95.2703	1939.84	9118.57	3063.35	33761.7	2749.49	959.933	59.3162	8496.56	2487.84	1127.72	57647	19075.7	815.057	356.601	9794.06	1335.17	4949.17	1434.28	900.393	504.375	622.74	105.037	430.49	2838.17	206.012	243.702	1389.97	3703.86	31.0537	11170.5	71.813	422.519	164.457	82.7124	524.084	130.407	5860.83	471.488	130.304	98.2233	387.217	1699.47	2774.76	793.245	104.991	712.873
69	1	Unknown	107.91	2160.8	8296.82	3629.61	29770.7	3295.16	1008.77	85.1598	3392.71	2695.63	979.747	66266.3	23213.6	957.207	589.995	8189.86	833.365	6098.18	1598.25	598.065	714.937	643.973	106.896	976.328	2376.98	121.313	377.817	1250.03	4281.52	39.3536	13416.1	75.5792	580.984	149.204	96.8524	504.385	68.1706	6181.52	529.892	191.614	174.455	537.444	2042.02	3795.22	469.017	93.1057	683.446
70	1	Unknown	82.6236	1864.04	8217.72	3423.85	22690.1	3687.23	979.979	58.7194	4858.33	2465.18	992.166	63301.8	19058.7	1221.92	414.5	12633.9	1269.88	6232.08	1501.13	937.923	798.226	514.779	83.1508	1069.83	1641.35	116.731	302.585	1262.59	4043.66	25.0708	12464.7	68.2784	663.661	132.351	72.5164	380.678	75.4452	6664.88	528.333	182.164	188.209	632.076	1528.35	2749.81	730.151	135.159	647.446
71	1	Unknown	134.091	2419.09	9589.1	3318.85	24607.2	4017.19	916.53	52.3251	2898.89	2728.72	1094.33	81317	15539.5	934.982	285.578	8203.69	1522.14	8523.55	1045.64	1126.65	482.551	662.608	71.6106	737.589	2618.39	141.627	278.977	1166.1	4155.86	27.3934	12738.6	68.4451	330.231	217.11	92.4936	505.546	78.1493	7806.25	508.744	186.494	156.368	630.037	2555.04	2493.48	1010.41	132.303	742.181
72	1	Unknown	47.6763	1605.7	6600.64	3093.49	32911.5	3354.6	878.279	46.841	2222.32	3035.17	947.12	60659.9	19097.7	885.572	598.768	8702.81	1003.87	8287.83	1076.69	750.985	596.732	754.238	98.7718	903.737	1658.19	78.9579	262.474	1174.92	4657.21	40.3596	15823	78.0541	564.132	181.737	75.52	488.454	67.6207	6831.42	467.28	174.968	129.376	414.047	2058.89	2453.05	1041.55	128.366	719.001
81	1	Unknown	31.249	2420.89	7209.49	2853.43	32186.3	3480.86	1092.86	80.8964	2191.35	3346.07	959.148	56013.2	21081.2	784.125	258.024	4835.1	811.171	6489.43	790.429	671.231	641.043	547.002	88.9525	882.696	1495.75	195.617	268.059	1052.76	4435.96	45.1949	19812.7	48.3911	554.469	187.22	83.6116	485.393	43.9317	7799.78	529.476	219.425	170.92	489.871	2644.22	2679.17	586.878	100.046	651.546
82	1	Unknown	114.545	1752.59	7459.24	2246.52	27048.1	4660.21	978.216	84.0002	3392.58	2946.45	1264.85	67093.3	19658.9	1067.61	405.83	7778.75	831.719	6970.2	1059.11	838.045	569.396	509.414	103.2	1127.6	3160.83	95.475	330.501	970.524	5290.28	41.0615	12551.3	59.1007	588.693	176.723	67.7327	481.725	69.2454	7265.77	476.725	194.682	155.933	589.115	2271.06	2727.04	784.903	122.712	624.889
83	1	Unknown	56.4278	2331.92	8547.33	3087.34	42619.2	3938.33	949.216	57.5379	2490.77	4567.34	442.875	65756.5	18315.4	958.625	299.547	11496.5	2376.47	11336.4	1081.93	1118.69	974.36	669.931	84.1582	818.438	2403.05	142.868	395.848	588.891	5539.09	42.7731	16443.4	69.7296	498.529	181.699	88.8287	415.669	57.0126	8294.41	435.347	208.806	174.485	584.224	3088.67	2055.33	637.116	101.888	637.085
84	1	Unknown	72.9327	2426.68	10025.9	3424.02	39423.1	2432.36	972.267	72.3357	3433.54	2376.46	913.912	59775.3	23683.6	963.142	376.937	12746.3	2328.22	8847.76	921.692	1363.71	746.012	721.615	103.722	447.445	2181.22	171.801	278.303	1338.85	3250.73	33.1349	13825.2	94.6284	417.021	161.276	93.5387	367.455	25.6347	7587.23	433.1	201.927	181.576	649.666	2191.49	2226.15	946.05	122.979	714.992
85	1	Unknown	112.952	2419.88	6796.45	2487.66	40226.9	3102.64	1313.36	76.4358	4151.97	2078.93	1590.24	63612	18638.9	1090.2	350.823	9468.31	793.452	6136.5	1344.8	705.377	543.104	757.81	104.961	965.423	1772.32	82.3066	171.213	980.662	4247.9	41.0309	14170.7	64.2226	459.46	193.581	81.9225	422.838	43.2226	5329.05	429.309	149.591	148.328	508.793	1643.68	2505.75	641.087	138.22	825.567
86	1	Unknown	49.1651	2494.95	9085.09	3488.63	31876.7	3915.42	789.553	58.5373	1783.46	3790.36	770.455	77028.1	19878.9	1035.64	462.887	9933.8	2848.86	11452.7	1248.36	831.409	686.458	472.406	105.004	661.263	2076.47	131.282	295.932	631.039	3084.43	39.0492	13970.6	69.011	450.811	200.583	70.3005	447.467	35.3568	7322.94	510.115	167.72	150.032	569.121	1935.13	3268.81	546.472	108.932	558.203
87	1	Unknown	124.716	2216.11	5802.39	3253.89	40322.4	3556.71	992.694	59.1818	3169.83	2978.57	861.32	57594.3	16332.4	803.253	299.869	10821.4	1647.33	6946.29	1587.28	698.782	594.141	547.701	111.871	745.482	1157.2	148.255	328.879	617.213	4819.07	32.1029	15602	57.7696	684.763	184.895	80.9175	435.518	70.439	7375.28	499.308	208.173	180.663	527.138	2785.13	2815.66	798.593	126.55	715.638
88	1	Unknown	67.9763	3155.85	7633.47	2716.55	31738.2	2996.75	1173.92	73.5326	2410.59	2679.7	1605.91	50196.2	17683.5	915.04	503.086	7342.78	1905.5	4974.52	545.082	433.481	645.236	475.479	76.2218	1034.07	1895.58	111.681	293.48	1104.95	4344.82	40.0345	12230.3	48.9564	376.169	169.869	77.4231	401.096	74.7683	6684.53	474.803	145.258	102.921	578.787	2563.14	4310.98	1109.02	118.445	600.643
97	1	Unknown	36.9362	1684.16	7945.76	3644.03	43194.2	2869.84	1163.58	65.2859	3869.74	2667.83	1313.81	62607.7	17821.6	1316.6	312.765	6148.17	906.341	5656.29	1496.79	511.4	740.74	599.53	101.656	856.16	1587.91	139.928	320.734	1417.89	5104.93	32.9023	15003.5	57.0823	242.119	179.324	76.3737	411.191	69.8014	5384.89	501.459	186.308	195.054	336.286	1727.92	1747.73	794.924	114.036	716.143
98	1	Unknown	67.2602	1910.3	15338.2	3241.15	19419.1	1688.27	1051.16	70.2897	3551.01	1688.01	1011.85	44544.1	17564.5	719.734	366.348	7425.15	1748.83	6184.42	1636.61	906.191	738.325	577.69	67.6471	968.707	2374.54	64.0788	177.503	937.132	3744.01	43.4859	17225.4	65.2425	544.391	224.499	84.7341	445.453	60.8103	6117.62	469.232	192.793	146.223	542.82	1834.31	2488.13	1077.18	143.562	907.386
99	1	Unknown	156.041	1472.16	8654.65	2543.52	46510.3	2843.69	1014.6	93.9312	3545.27	2344.17	1406.13	84043.1	15359.2	1860.87	302.587	14816.1	1911.57	9927.68	2134.66	1133.96	517.833	847.987	96.3807	947.235	2145.42	104.838	302.311	1749.23	4077.2	48.736	15741.7	78.1909	488.092	202.977	74.485	661.23	51.2239	6142.27	410.318	188.316	156.815	482.737	1897.87	1081.92	1255.41	105.318	1183.26
114	1	Unknown	57.8635	2846.83	10759	2846.85	37518.8	2833.07	1019.81	71.3682	1825.47	3156.04	909.926	50538.7	13590.9	994.003	259.758	5692.82	629.833	3911.77	718.312	381.902	570.536	541.554	83.7298	1201.21	2135.16	121.656	277.266	969.589	5104.32	38.8214	7852.36	85.108	658.734	196.587	92.8304	698.135	50.4753	6102.24	483.882	251.275	200.136	678.872	2370.08	1983.54	314.107	83.4465	663.563
117	1	Unknown	58.1004	2627.41	8523.21	3225.59	33588.9	3941.17	966.095	60.7284	3343.69	2568.99	998.925	63281.7	19456.8	1404.73	459.423	10138	1001.34	6305.6	1309.23	755.328	611.39	544.958	111.645	428.832	1900.55	131.702	258.731	1039.24	3744.95	43.6316	13107.7	69.8379	562.751	156.999	80.1481	435.91	56.1818	7284.86	441.914	178.573	170.391	349.61	1949.89	3230.45	663.939	85.253	704.119
25	2	Unknown	62.8191	2152.12	8806.44	3261.92	35186.4	3401.69	846.766	50.166	1917.72	3417.97	658.986	72240.5	24051	821.61	454.747	8540	1162.56	9847.1	709.536	744.539	733.996	560.004	80.1945	896.185	2740.86	174.061	253.891	971.322	4156.32	39.3406	15082.8	79.946	645.788	232.149	97.3675	557.432	65.8611	7409.47	504.271	186.73	145.686	580.098	3654.51	2946.11	536.368	68.5358	470.393
26	2	Unknown	52.0099	2284.42	9669.03	5348.7	48712.6	2782.37	933.44	55.194	4556.36	2882.37	854.85	59517	19889	858.99	457.858	9596.16	1763.06	7146.21	1018.24	819.203	614.349	633.509	106.005	783.278	3367.46	115.534	240.705	782.606	5111.98	25.5714	14860.4	44.18	431.166	183.073	79.3198	543.885	81.3955	6791.42	506.889	189.566	141.183	483.335	4258.62	3809.45	754.989	77.1524	513.496
27	2	Unknown	98.5104	3599.98	9877.15	3081.52	26848	3545.44	1229.21	55.8085	1785.91	3237.08	1410.32	51514.7	9973.36	1062.85	132.445	10497.5	2151.54	10946.5	684.978	688.011	653.14	309.2	90.0753	716.992	3132.42	130.969	283.411	1051.15	4484.89	50.2689	16415.2	76.1717	426.296	175.038	81.8678	444.994	70.3665	7429.88	474.421	149.155	138.599	498.482	2472.05	3659.09	776.99	72.7146	527.489
28	2	Unknown	74.2	2072.66	10103.8	3743.65	23832.9	3400.17	953.811	66.4246	3020.51	3376.21	859.672	73197.9	20953.6	949.894	351.237	8828.78	1822.76	7530.84	1386.64	1334.27	866.16	767.64	114.397	989.116	2290.97	140.671	389.388	1128.38	3643.89	43.3737	15432	72.8927	594.365	149.116	84.6874	413.53	59.7947	6825.03	529.698	206.212	142.591	456.439	2265.98	2787.78	647.582	94.9692	662.477
29	2	Unknown	100.65	2041.71	7299.05	3176.85	48131.8	4304.03	837.624	81.4218	2842.13	2223.81	859.703	73084.5	9888.27	945.151	190.248	10771.6	2508.13	14697.2	1278.47	1189.32	606.543	580.118	82.4702	937.503	2432.61	224.112	369.389	1086.34	6058.05	41.7251	16559.8	79.7342	386.747	173.369	75.0448	446.724	63.6151	7695.74	545.545	225.703	170.18	517.92	3746.82	3732.66	379.102	113.331	500.787
30	2	Unknown	74.8439	2544.95	6603.88	2862.87	32717.7	3170.84	1017.97	65.3349	2418.89	3170.35	1058.43	70980.7	24837.8	774.098	377.403	6410.17	1221.5	9985.75	850.207	1025.8	722.905	595.995	91.0989	707.233	2220.78	173.244	392.502	589.796	3879.07	42.7293	15713.9	76.3682	482.072	198.298	66.937	536.191	76.178	6200.43	481.442	158.57	158.687	315.856	1964.35	2390.59	555.69	80.3012	438.502
31	2	Unknown	52.0142	2043.27	8481.1	3020.32	20358	3228.54	968.891	67.6195	4444.86	3228.05	794.85	79497.1	18534.3	1424.64	273.017	8890.11	2211.7	10783.7	1080.04	1495.57	745.64	707.681	73.3207	1357.22	2679.02	151.694	296.897	1282.18	4775.31	40.185	13348.6	88.0153	555.87	173.28	77.2535	490.577	69.7587	7418.56	478.767	244.988	166.177	507.69	2327.35	3223.93	691.55	113.667	778.04
41	2	Unknown	23.8621	2804.19	8616.18	3021.43	34693.3	2702.84	1121.8	66.1841	3199.77	2191.66	791.402	54367.9	15090.1	543.464	380.852	5488.61	1965.64	7687.6	600.008	674.985	684.298	619.269	93.3975	1046.6	3445.49	107.753	316.779	616.252	6081.53	30.1111	13551.7	62.9771	329.314	176.726	86.0455	469.701	72.3631	7338.95	541.89	191.808	166.66	721.331	3326.99	3330.9	778.255	77.086	490.556
42	2	Unknown	66.4349	1377.82	5505.53	3387.78	40724	3444.45	1072.03	66.7119	3612.73	2152.45	1031.1	57746.7	11585.6	674.674	259.486	7284.16	3454.73	7034.74	1568.98	601.718	426.203	651.334	92.5198	794.284	3677.4	145.864	316.332	1547.19	5846.12	25.8088	13423	69.1535	751.605	130.549	81.7646	382.613	75.4591	5083.88	531.973	172.533	153.797	479.775	2456.65	2032.89	677.175	107.969	548.24
43	2	Unknown	116.644	2267.67	12198.3	5176.59	38992.4	4110.04	1115.65	61.9036	1591.69	2203.1	1101.56	61093.2	15766.2	1336.03	621.529	6689.03	1225.24	7195.76	993.948	728.248	630.844	546.322	74.5648	708.122	2344.04	191.314	281.533	791.051	4811.29	40.5315	11287.5	92.4184	433.213	190.932	78.3909	415.146	79.8569	6131.93	431.529	205.309	213.959	682.47	2310.44	3645.59	551.328	134.385	507.415
44	2	Unknown	53.8869	2188.42	14269.7	6682.3	51664.7	2879.9	951.67	56.9957	2733.14	1756.03	577.906	47974.3	18387.6	845.594	537.414	9213.65	1794.37	7072.28	900.927	788.399	478.285	522.009	90.9043	749.491	3007.94	113.574	418.692	894.829	6144.19	37.6429	10974.3	51.1072	340.056	227.224	86.251	479.039	93.0149	6099.07	620.119	261.921	206.612	1003.48	3002.36	3901.35	646.861	108.817	571.799
45	2	Unknown	92.9006	1949.91	8676.04	3919.14	36326.4	2121.38	887.54	70.5598	2758.75	4569.29	845.534	76808	18676.3	929.981	262.788	6656.62	703.955	7055.48	1435.44	736.668	621.243	454.112	96.3902	1037.44	2909.94	183.493	341.089	909.019	4028.95	36.1323	16809	64.6872	388.838	159.33	86.5345	459.642	74.947	8024.32	544.669	216.298	192.347	553.001	2055.19	3381.42	742.959	131.695	768.007
46	2	Unknown	81.6515	1982.57	9376.33	2688.84	33313.2	3364.11	1012.3	56.5758	3099.87	2131.51	933.305	59498.6	19269.6	894.81	353.208	6909.7	1804.49	5470.08	987.092	1139.08	653.766	523.059	106.736	831.898	2933.39	76.611	399.447	769.286	4821.26	25.3663	15464.7	73.931	433.226	176.466	60.4367	476.247	62.0993	7752.41	512.472	198.466	173.203	444.41	2668.34	3789.58	723.379	107.188	679.074
47	2	Unknown	64.3968	2921.33	8961.01	4634.92	27150.6	3895.25	922.132	61.2285	2495.8	2481.55	918.87	65727.6	20184.8	1310.17	576.363	7368.36	1348.39	7783.31	842.766	669.857	759.134	399.155	97.4677	997.993	1994.46	191.408	313.054	1108.08	5327.7	43.6494	13951.2	74.843	423.418	173.752	71.4962	559.38	97.1642	6286.39	462.96	204.362	175.249	593.774	3964.69	3352.98	738.324	110.15	413.359
48	2	Unknown	85.1353	2140.75	7809.16	3381.05	37431.2	3627.65	1150.58	81.0968	2429.99	2496.91	1265.53	57264.3	18684.8	553.459	347.959	10069.3	1108.68	6980.31	975.781	1287.12	555.224	582.904	76.814	1255.61	1916.39	148.572	299.285	968.669	5472.93	43.9173	15824.4	74.5691	636.187	147.419	66.1559	425.706	83.8551	5876.28	536.126	209.09	133.643	479.211	2061.43	3951.64	974.888	111.707	682.4
57	2	Unknown	62.2792	2204.68	10165.6	4006.31	38755	1704.19	1286.99	62.8883	3364.09	2455.01	950.791	71374.8	15824.6	690.784	494.321	6670.5	1608.07	5122.97	782.217	578.628	708.179	919.255	116.09	346.586	2068.42	222.342	326.645	695.536	5502.98	43.706	14413.6	59.0653	487.965	162.802	84.6482	477.868	68.9309	6930.14	551.25	208.269	136.353	624.796	2166.85	3558.09	1097.31	100.768	509.477
58	2	Unknown	104.815	2123.24	9803.05	3345.14	27638.1	3428.06	935.772	85.7658	2941.91	1830.47	1040.73	57184.5	15969.7	1061.8	267.805	7705.99	1130.08	5823.54	1178.38	702.802	953.201	632.243	87.9546	749.841	2851.75	149.853	310.321	1276.41	4485.94	32.1351	13163.2	70.6801	313.268	190.719	78.0351	371.102	55.4793	6623.86	503.631	231.883	170.25	326.573	4264.4	3078.39	699.347	118.276	772.606
59	2	Unknown	132.82	2200.22	5542.75	2960.72	24366.9	3274.47	1053.44	65.2439	4291.92	2872.33	1121.78	64015.5	26080.5	997.15	643.301	10550.9	1660.44	7196.54	1294.46	667.108	541.018	519.13	83.0168	877.61	1569.58	91.2489	353.432	1104.69	4603.42	45.9995	12283.3	67.7373	301.871	191.385	75.6215	510.361	78.0289	6550.14	514.733	118.833	124.984	483.503	1625.86	3803.26	692.848	113.412	604.093
60	2	Unknown	118.163	2238.22	9494.72	3458.88	32999.1	3981.54	863.405	74.1311	3447.8	3422.96	1080.88	61719	24737	1041.21	504.139	8437.72	2163.56	10861.3	1183.9	953.459	748.772	628.508	95.4146	763.029	1437.02	186.222	331.873	1044.4	4576.64	41.1951	14563.2	50.8094	509.834	181.628	73.4758	472.343	66.0889	6880.41	459.158	251.315	190.426	377.496	2562.77	2224.85	742.797	111.336	767.869
61	2	Unknown	176.13	1614.41	4619.96	3892.49	31611.1	3413.72	902.413	66.6322	3347.71	2312.97	1089.38	63324.4	21966.2	797.945	394.507	10284.5	2458.19	7655.77	1391.87	1003.59	568.277	685.998	95.4875	662.116	1761.18	166.145	248.673	1091.9	5445.74	45.139	16841	95.2906	315.078	192.843	75.6998	496.937	68.1823	6903.72	463.912	218.691	179.497	672.123	2201.58	2543.17	491.018	86.1921	635.507
62	2	Unknown	104.096	2051.52	7655.25	3914.12	35106.5	3269.8	1036.47	59.7817	2499.85	2540.33	1290.58	50845.7	16713.2	931.416	259.461	5593.63	1141.2	5379.57	1328.4	899.816	738.66	509.809	109.98	723.716	1950.29	182.92	292.176	792.467	5033.04	34.3838	13975.9	63.7635	289.346	170.36	57.2426	486.193	46.4274	6352.95	555.248	196.469	140.951	519.541	2704.98	3223.48	858.78	114.6	782.679
63	2	Unknown	105.864	1749.87	7791.74	2297.73	21505.1	3191.69	1035.14	72.7901	3000.69	2738.2	475.591	66883	24025.6	769.383	608.249	13886.1	1605.66	8232.55	1170.75	1065.37	904.052	591.667	74.279	1295.17	2236.98	217.638	387.442	1233.43	4243.06	29.637	20134.8	69.6611	561.542	177.457	68.3346	464.147	58.0453	7230.45	563.316	253.685	175.643	488.459	2027.38	4461.48	1238	104.453	622.069
64	2	Unknown	93.9859	2705.52	8840.93	3647.63	48575.1	1935.64	1407.32	67.5164	4381.8	3058.32	1323.73	65285.2	15287	611.88	312.748	5593.18	1246.34	6608.92	1246.85	642.883	514.3	716.495	99.925	1239.13	2832.42	225.102	449.091	847.791	4794.96	53.8254	13775.8	79.9518	431.965	175.891	75.8849	343.07	53.2281	6226.24	526.694	220.771	181.043	680.011	1704.7	3557.06	1326.98	118.831	539.377
73	2	Unknown	66.4025	2233.51	7892.81	3422.64	36911.6	3235.35	936.004	78.9615	3733.61	1827.82	970.931	67142	12833.7	1315.45	332.468	7824.74	1622.5	8197.08	1184.21	662.998	538.454	653.048	109.597	939.017	2635.05	123.235	245.854	1533.82	4285.83	25.8959	15565.8	60.7063	561.922	136.974	69.1941	411.597	55.2754	5524.77	498.422	211.819	161.258	506.798	2262.33	1899.52	873.771	160.055	689.377
74	2	Unknown	102.948	2630.44	8286.29	2412.15	19939.9	3091.97	820.364	69.7838	2652.86	2204.96	498.028	74114.3	22970.1	941.421	605.272	9967.38	2246.09	6344.59	2078.74	746.666	743.051	668.008	95.1805	875.1	1679.98	196.124	324.401	995.967	5179.26	33.9131	15541.7	70.7844	639.657	203.769	87.401	434.813	64.8473	6628.47	588.384	151.632	93.2601	509.925	1713.85	2546.48	579.384	129.269	616.24
75	2	Unknown	59.6094	3603.42	7843.17	3476.94	40097.4	3216.03	850.89	50.8582	2988.72	2401.35	1025.7	68790.1	21980.1	1082.54	446.258	9515.5	2346.86	11155.1	1055.16	1080.41	791.408	624.307	77.379	976.481	2279.93	125.715	336.181	1050.61	4364.67	41.9247	17248	65.51	575.919	198.192	55.0482	656.447	68.256	6123.94	421.48	192.495	157.212	384.983	2273.75	1458.37	699.132	116.19	660.483
76	2	Unknown	124.404	2620.35	7986.67	3837.03	25881.7	2390.01	1081.8	63.1702	2844.87	1940.11	1286.98	86237.6	18982.3	1668.61	348.554	7444.31	1269.77	6532.54	1481.61	801.959	615.872	1035.23	93.1774	1164.5	2100.64	124.357	335.295	811.685	4855.25	27.6501	17262.9	76.3646	388.861	183.653	89.3288	469.026	70.5959	5621.09	449.573	191.727	167.481	496.845	1783.83	3173.59	572.539	100.085	655.553
77	2	Unknown	36.7333	3348.87	9820.88	3304.84	33861.8	1364.87	1051.83	68.5931	1865.55	2779.5	566.03	56069.7	16610.6	604.278	334.602	7940.95	1660.86	9221.58	1007.37	932.69	878.019	421.968	125.895	986.744	2349.18	237.831	420.116	1003.22	5036.83	46.8065	16383.3	61.5993	475.765	175.877	68.4117	481.589	62.0045	8311.18	453.397	192.374	182.077	333.178	3097.23	3569.46	716.511	87.6964	612.054
78	2	Unknown	69.0298	1940.21	8488.63	3403.52	38681.9	2872.36	1010.86	66.4729	3445.96	2882.48	1446.47	62679.8	16513.3	889.344	426.704	7037.61	1112.13	7915.07	1164.96	801.159	624.737	553.961	80.8505	851.909	1707.3	100.102	270.909	1448.91	4492.77	44.1063	14006.9	62.1038	457.501	177.664	77.0082	383.997	31.9302	7266.71	516.052	117.907	97.058	287.981	2051.6	2863.65	687.975	112.714	732.428
79	2	Unknown	48.1638	2885.58	8684.54	3532.82	37022.6	3168.8	928.456	62.3869	2137.51	3080.58	695.253	67867.2	16137.7	694.35	434.73	12269.2	2317.68	8705.05	846.912	847.742	949.649	414.837	103.868	1166.72	3239.72	171.12	265.641	705.194	5275.9	29.0879	12435.1	80.5653	476.788	161.107	79.9889	473.692	65.1529	6904.36	477.441	212.91	199.248	455.676	2131.01	4080.95	678.711	131.301	549.937
80	2	Unknown	69.7649	1794.74	7340.09	3189.89	40695.4	3736.42	886.075	61.3876	4946.7	2392.9	1111.73	58080.6	16242.4	736.442	356.067	7989.95	1690.08	6068.74	1468.37	881.266	712.594	535.409	98.4703	815.799	3064.12	96.0116	250.112	1220.61	5587.91	54.642	13330.5	91.9644	456.035	213.989	82.1471	601.716	67.3179	6936.83	658.807	211.137	177.712	598.412	2458.71	3611.11	866.93	142.51	725.213
89	2	Unknown	123.376	2281.32	15105.3	5910.69	27864.5	1613.57	1029	49.9327	3599.9	1209.99	862.22	53988.7	21959.7	702.718	577.679	10389.2	1989.27	4547.4	1089.13	925.052	652.812	768.412	72.8493	1007.88	2989.71	108.885	264.063	1240.93	3595.18	39.1123	13948.1	53.4938	499.962	194.129	81.8242	453.102	54.2097	5973.55	643.688	179.363	166.434	595.652	2471.74	4535.9	621.119	109.541	505.835
90	2	Unknown	55.1712	3174.04	6951.73	3459.33	26714.1	2861.53	1078.21	50.5685	2490.44	2514.29	1220.18	59430.6	12188.6	662.868	194.793	11023.9	1900.95	5647.81	994.747	826.032	691.925	310.03	136.897	872.097	2764.52	105.633	238.958	940.869	3625.62	33.8765	14661.3	60.7293	558.877	192.281	53.2677	443.062	62.0514	6727.67	465.752	152.999	133.364	375.758	2231.14	1947.36	827.909	73.1529	543.155
91	2	Unknown	124.279	2117.69	11007.1	3412.48	37416	3349.09	1067.82	63.9447	3091.38	1830.88	664.908	63972.1	14067.7	913.353	300.945	10235.8	1860.79	6059.94	812.957	714.337	589.699	603.017	85.8779	1085.99	3285.99	162.457	319.836	970.5	2483.93	40.9721	17085.4	56.6787	409.137	182.17	76.1538	409.34	53.9107	7265.72	558.679	163.078	139.306	460.657	2657.41	3219.52	938.948	156.225	638.674
92	2	Unknown	68.169	2018.85	9654.79	4131.37	30451.4	3487.78	1246.29	77.2803	2356.01	2961.06	879.227	65902.1	24099.3	535.657	435.44	9556.89	1624.9	8054.75	1018.35	987.837	918.276	551.634	84.7563	1203.91	1576.17	136.082	350.907	958.699	5552.51	30.8872	13160.5	75.6775	299.06	166.371	80.3606	369.072	86.2177	8101.79	607.172	180.467	157.381	673.935	3717.09	2706.97	801.182	98.919	590.241
93	2	Unknown	80.8396	3290.61	9055.05	4003	27470.7	3243.62	1144.21	46.6138	2290.32	2231.83	1299.71	68886.2	27033.7	933.745	429.269	13576.3	1434.25	8154.66	1548.27	1241.78	508.565	536.542	76.0461	1124.53	2848.22	257.067	324.837	1134.82	3496.23	50.754	13878.4	90.7785	290.624	173.472	75.4493	477.036	52.4944	7162.84	507.84	182.648	159.932	453.74	1670.45	1736.24	953.384	86.1665	615.184
94	2	Unknown	102.727	2205.54	4858.62	2088.81	36387.4	3247.5	1003.65	56.337	5276.41	2186.98	943.01	66925.3	18470.9	1038.07	279.89	9493.12	1064.46	8185.58	1308.74	751.959	453.546	547.431	75.9973	1135.09	1715.69	169.303	250.783	826.835	4310.13	38.6203	20495.4	70.8144	609.072	191.104	86.7988	478.978	44.0911	5792.98	480.803	134.526	167.982	415.701	1874.49	3113.97	826.634	108.427	460.406
95	2	Unknown	69.8587	2091.86	12296.1	5730.21	29981.5	3510.56	1030.75	54.0805	2826.37	2376.01	1664.5	59462.8	15574.9	948.581	393.463	10667.4	1419.25	9243.43	1663.95	794.684	610.914	580.69	92.2711	1206.38	2432.03	104.534	355.512	978.151	3715.54	35.7699	14657.9	55.4103	349.63	187.136	72.7763	455.024	64.2324	6817.12	605.419	244.411	169.053	706.537	2765.24	2950.38	1061.46	89.0014	560.81
96	2	Unknown	42.2327	1537.6	15363.3	5065.47	26458.8	3880.26	1014.16	70.0568	2013.82	3018.59	919.997	62890.4	13854.1	987.196	373.661	6448.68	2329.28	9279.2	1413.67	1294.36	834.954	454.324	102.119	484.389	2284.25	123.772	423.353	743.487	4749.41	37.1436	12242.4	95.6415	626.415	243.225	76.2205	522.987	64.563	8555.54	508.574	102.304	79.0969	530.632	3338.8	6674.11	1189.8	111.004	640.279
108	2	Unknown	62.5352	2026.49	8755.73	2822.75	41215.4	3214.77	1172.1	80.5822	2732.41	3618.47	909.294	62852.3	11337.2	667.15	262.473	6249.7	2075.56	9741.07	586.38	645.664	801.614	649.442	107.327	867.652	2587.16	160.335	287.116	670.678	5072.68	37.9991	11882.7	54.7969	350.846	200.486	92.0277	434.145	69.0705	8298.3	572.106	169.284	150.637	608.649	3954.12	2789.75	695.773	97.9326	491.086
110	2	Unknown	104.523	1607.12	7760.05	3616.15	27181.9	2944.81	1164.49	60.2976	2765.94	2135.37	1809.86	32792.2	11846.2	474.276	334.281	8202.15	2444.04	7739.97	963.089	886.584	429.455	406.888	103.973	1050.77	2146.31	162.323	361.106	1078.8	4248.77	26.197	13055.1	92.8057	558.46	175.245	74.4815	516.909	58.2226	6323.56	536.706	145.95	149.122	517.789	2560.86	3124.43	1035.56	87.2812	576.599
[truncated: 33 more columns]

## Sheet: Table S7
Table S7. Protein levels after transformation and clinical parameter adjustment. Final protein expression values expressed as multiples of the median (MoM) after adjustment for clinical covariates.
Proteins	Gene	Median	Sd	CV	Q1	Q3	Max	Min	Q05	Q95
Adiponectin	ADIPOQ	0.849632	0.32805	38.6109	0.699112	1.11901	2.11935	0.129603	0.47058	1.49603
Afamin	AFM	0.964603	0.197461	20.4708	0.851764	1.06112	1.63348	0.579637	0.727243	1.36821
Alpha-1-acid glycoprotein 1	ORM1	0.952562	0.264643	27.7822	0.8156	1.11734	1.9779	0.439518	0.641952	1.46128
Alpha-1-antichymotrypsin	SERPINA3	0.906611	0.222073	24.4949	0.80498	1.02141	1.95992	0.427953	0.664232	1.39361
Alpha-1-antitrypsin	SERPINA1	0.990256	0.15943	16.0999	0.882709	1.07274	1.46988	0.552479	0.687168	1.21774
Alpha-1B-glycoprotein_VAR_018369	A1BG	0.886593	0.171875	19.386	0.800441	0.964585	1.25239	0.0389255	0.466626	1.08223
Alpha-2-antiplasmin	SERPINF2	0.912347	0.122365	13.4121	0.856678	0.974114	1.30138	0.0516303	0.781626	1.11032
Alpha-2-HS-glycoprotein	AHSG	0.699307	0.27511	39.3404	0.442694	0.921571	1.41598	0.165086	0.333416	1.1139
Alpha-2-macroglobulin	A2M	0.842796	0.269025	31.9205	0.705166	1.01405	2.27024	0.143091	0.511471	1.34797
Angiotensinogen	AGT	0.91221	0.1828	20.0393	0.779438	1.01958	1.4814	0.445498	0.62145	1.2093
Antithrombin-III	SERPINC1	0.905221	0.236236	26.0971	0.754315	1.02762	1.74148	0.148148	0.564761	1.3025
Apolipoprotein A-I	APOA1	1.00574	0.154661	15.3777	0.945951	1.0858	1.44084	0.00373153	0.794612	1.24784
Apolipoprotein A-II	APOA2	0.924635	0.196627	21.2653	0.788111	1.069	1.43937	0.475761	0.571956	1.22757
Apolipoprotein A-IV	APOA4	0.984012	0.302658	30.7576	0.749028	1.1605	1.96928	0.0086593	0.562075	1.39614
Apolipoprotein B-100	APOB	0.912843	0.295059	32.3231	0.763769	1.15375	1.82801	0.337702	0.51922	1.53334
Apolipoprotein C-I	APOC1	0.893791	0.193756	21.678	0.771597	1.03022	1.56944	0.512173	0.611256	1.26956
Apolipoprotein C-II	APOC2	0.94259	0.304497	32.3043	0.765036	1.13443	2.21665	0.402279	0.530531	1.49904
Apolipoprotein C-III	APOC3	0.93125	0.229976	24.6954	0.812433	1.08811	2.02651	0.414241	0.627433	1.38747
Apolipoprotein D	APOD	0.925374	0.240754	26.017	0.806948	1.09195	1.89614	0.150864	0.647222	1.34296
Apolipoprotein E	APOE	0.959764	0.288526	30.0622	0.812726	1.16175	2.18752	0.0211804	0.644031	1.60224
Apolipoprotein L1	APOL1	0.903318	0.175152	19.3898	0.79895	1.02984	1.46052	0.464646	0.644251	1.22553
Apolipoprotein M	APOM	0.88457	0.166031	18.7697	0.796352	0.989326	1.52878	0.456613	0.618932	1.17271
Attractin	ATRN	0.882883	0.115747	13.1101	0.805672	0.949514	1.19664	0.492912	0.664672	1.01786
Beta-2-glycoprotein 1	APOH	0.929231	0.200154	21.5397	0.793744	1.0507	1.40695	0.311746	0.56315	1.20967
C4b-binding protein alpha chain	C4BPA	0.850491	0.198057	23.2874	0.751905	0.964555	1.53554	0.363279	0.568875	1.2181
Carboxypeptidase N catalytic chain	CPN1	0.91498	0.231489	25.2999	0.786447	1.03254	1.64888	0.0537129	0.570269	1.29138
Carboxypeptidase N subunit 2	CPN2	0.895352	0.152609	17.0446	0.802667	0.983848	1.26078	0.314637	0.641919	1.1231
CD5 antigen-like	CD5L	1.03803	0.395245	38.0766	0.757143	1.32952	2.53674	0.327011	0.523722	1.842
Ceruloplasmin	CP	0.863708	0.144395	16.718	0.771451	0.945718	1.35896	0.357482	0.63048	1.07712
Cholinesterase	BCHE	0.941215	0.18471	19.6246	0.802607	1.05802	1.38112	0.443729	0.650103	1.25414
Clusterin	CLU	1.04318	0.18232	17.4773	0.952633	1.12704	1.59484	0.00353427	0.853822	1.30898
Coagulation factor X	F10	0.905992	0.187481	20.6934	0.791507	1.02837	1.3596	0.253458	0.662175	1.19645
Coagulation factor XII	F12	0.854044	0.255219	29.8836	0.693985	1.04385	1.45779	0.1001	0.420112	1.24227
Complement C1r subcomponent	C1R	0.832481	0.135608	16.2896	0.756489	0.907934	1.48538	0.464708	0.581176	1.00884
Complement C1r subcomponent-like protein	C1RL	0.913688	0.139169	15.2315	0.826224	0.985247	1.27269	0.144688	0.685723	1.15419
Complement C1s subcomponent	C1S	0.901502	0.117208	13.0015	0.82667	0.971884	1.34843	0.505921	0.73751	1.08405
Complement C2	C2	0.781385	0.238802	30.5614	0.671623	0.927099	1.61878	0.0925445	0.44323	1.16806
Complement C3	C3	0.913033	0.139918	15.3245	0.82332	0.965517	1.22969	0.0106494	0.722988	1.0936
Complement C5	C5	0.910404	0.106692	11.7192	0.856599	0.976653	1.28228	0.477301	0.775118	1.1222
Complement component C8 alpha chain	C8A	0.922247	0.192263	20.8473	0.816168	1.06536	1.36542	0.201779	0.579514	1.22128
Complement component C8 beta chain	C8B	0.87657	0.139608	15.9267	0.789759	0.963864	1.14017	0.404625	0.604764	1.07704
Complement component C9	C9	0.898804	0.229876	25.5757	0.786383	1.02513	2.0698	0.401755	0.623075	1.30792
Complement factor B	CFB	0.861222	0.210756	24.4718	0.770754	0.971227	1.69676	0.0707139	0.627329	1.25277
Complement_C4	C4A |C4B	1.15506	0.476453	41.2492	0.84224	1.56123	3.55407	0.403681	0.598301	2.02273
Fibronectin	FN1	0.930531	0.370539	39.8202	0.786864	1.08269	4.78028	0.130807	0.594484	1.38895
Fibulin-1	FBLN1	0.876255	0.182335	20.8084	0.783896	0.998973	1.60756	0.518151	0.635376	1.23023
Gelsolin	GSN	0.881702	0.141377	16.0346	0.799484	0.952955	1.62129	0.56638	0.672591	1.12486
Haptoglobin	HP	0.888508	0.418131	47.0599	0.604997	1.09511	2.22321	0.0141233	0.352111	1.72193
Hemoglobin subunit alpha	HBA1	0.871235	0.515349	59.1516	0.652542	1.26801	3.34556	0.084397	0.323985	1.98209
Hemopexin	HPX	0.92252	0.125647	13.6199	0.856008	0.989139	1.48525	0.578169	0.774401	1.15384
Heparin cofactor 2	SERPIND1	0.898196	0.154555	17.2072	0.80554	0.984716	1.43678	0.519435	0.708483	1.21417
Ig gamma-1 chain C region	IGHG1	1.02723	0.449359	43.7446	0.844966	1.35107	2.75033	0.341501	0.546289	1.95383
Ig mu heavy chain disease protein and Ig mu chain C	IGHM(P04220)	0.845868	0.443324	52.4106	0.665316	1.15651	3.11734	0.0131788	0.423746	1.71052
Immunoglobulin kappa variable 4-1	IGKV4-1	0.883453	0.279434	31.6298	0.729309	1.05128	2.57091	0.298023	0.52127	1.31862
Insulin-like growth factor-binding protein 3	IGFBP3	1.09355	0.662108	60.5467	0.862319	2.06488	3.18011	0.600941	0.736118	2.59192
Insulin-like growth factor-binding protein complex acid labile subunit	IGFALS	1.06188	0.403908	38.0369	0.886798	1.56913	2.50892	0.584367	0.718061	1.90649
Kininogen-1	KNG1	0.83239	0.170703	20.5076	0.707792	0.94556	1.27125	0.404601	0.561615	1.11914
Leucine-rich alpha-2-glycoprotein	LRG1	0.889862	0.283999	31.915	0.739718	1.06906	2.73744	0.312838	0.581817	1.40495
Lysozyme C	LYZ	0.875524	0.312477	35.6902	0.718844	1.05834	2.26624	0.30594	0.48943	1.4806
Neuropilin-2	NRP2	0.962105	0.173064	17.9881	0.856108	1.0932	1.53869	0.673698	0.72945	1.29426
Phosphatidylinositol-glycan-specific phospholipase D	GPLD1	0.902075	0.200735	22.2525	0.774324	1.03276	1.44604	0.342149	0.580807	1.25325
Phospholipid transfer protein	PLTP	0.911084	0.187584	20.5891	0.810884	1.01595	1.4995	0.163787	0.644174	1.26106
Pigment epithelium-derived factor	SERPINF1	0.913821	0.145584	15.9314	0.800386	1.00315	1.52199	0.6333	0.677911	1.15379
Plasminogen	PLG	0.933616	0.132739	14.2177	0.856422	0.996168	1.19634	0.110073	0.756723	1.10416
Pregnancy zone protein	PZP	1.1066	1.43741	129.895	0.349138	2.31208	6.91712	0.0247283	0.0686093	3.89086
Prothrombin	F2	0.853001	0.144318	16.9189	0.777148	0.966458	1.38552	0.554635	0.642691	1.12199
Retinol-binding protein 4	RBP4	1.0326	0.205129	19.8654	0.892075	1.16685	1.53837	0.543842	0.711176	1.37816
Serotransferrin	TF	0.929523	0.204497	22.0002	0.820883	1.08462	1.60107	0.0209253	0.664085	1.302
Serum albumin	ALB	0.919298	0.128621	13.9913	0.843906	0.990391	1.36661	0.116138	0.745686	1.13654
Serum amyloid A-1 and A-2 proteins	SAA2	0.982911	4.79612	487.951	0.591696	1.61925	45.0192	0.0959867	0.194321	3.55409
Serum amyloid P-component	APCS	0.919942	0.221442	24.0713	0.7968	1.06346	1.74001	0.040661	0.616062	1.26917
Serum paraoxonase/arylesterase 1	PONl	0.891976	0.221996	24.8881	0.768944	1.04893	1.551	0.290723	0.560858	1.28521
Sex hormone-binding globulin	SHBG	0.830443	0.260914	31.4187	0.66632	1.00661	1.63589	0.203909	0.469405	1.28585
Tetranectin	CLEC3B	0.864143	0.205808	23.8165	0.73572	1.0217	1.37564	0.406593	0.556156	1.22604
Thyroxine-binding globulin	SERPINA7	0.879443	0.130434	14.8314	0.788714	0.966181	1.49212	0.470962	0.684498	1.06304
Transthyretin	TTR	1.06442	0.470683	44.2195	0.841296	1.42305	2.54992	0.390948	0.590845	2.08499
Vitamin D-binding protein	GC	0.91391	0.137234	15.0161	0.849807	0.980981	1.29441	0.0232719	0.753689	1.10249
Vitamin K-dependent protein S	PROS1	0.893683	0.157947	17.6737	0.814644	0.99303	1.42919	0.504045	0.654714	1.16557
Vitronectin	VTN	0.894709	0.121635	13.5949	0.840708	0.974811	1.56083	0.555674	0.742061	1.12456
Zinc-alpha-2-glycoprotein	AZGP1	0.906196	0.148385	16.3745	0.816063	0.983041	1.4453	0.143404	0.734599	1.13978

## Sheet: Table S8
Table S8. . Protein levels across the four clinical groups. Data are presented as median (Q1, Q3) MoM ranges. P-values indicate overall group differences (Kruskal-Wallis test). Post hoc pairwise comparisons were performed for parameters with overall p < 0.05. Proteins with statistically significant differences (p < 0.05) are indicated in bold.
Proteins	Gene	Control (n = 83)	GDM (n = 55)	is IUGR (n =22)	iLGA (n = 33)	P
Adiponectin	ADIPOQ	0.88 (0.73; 1.07)	0.81 (0.68; 1.12)	0.83 (0.71; 0.98)	0.87 (0.66; 1.3)	0.692518
Afamin	AFM	0.9 (0.82; 1.01)	1.03 (0.91; 1.16)	0.99 (0.91; 1.15)	1 (0.92; 1.1)	<0.001 pC-G <0.001 pC-I=0.03 pC-L = 0.02
Alpha-1-acid glycoprotein 1	ORM1	0.92 (0.8; 1.08)	1.01 (0.86; 1.13)	0.88 (0.77; 1.05)	0.95 (0.84; 1.12)	0.122805
Alpha-1-antichymotrypsin	SERPINA3	0.88 (0.8; 0.95)	0.96 (0.75; 1.15)	0.83 (0.76; 0.91)	0.95 (0.89; 1.06)	0.002 pC-L = 0.02 pG-I = 0.02 pI-L=0.005
Alpha-1-antitrypsin	SERPINA1	1 (0.92; 1.08)	0.98 (0.86; 1.07)	1.01 (0.86; 1.07)	0.94 (0.79; 1.07)	0.341022
Alpha-1B-glycoprotein_VAR_018369	A1BG	0.89 (0.82; 0.96)	0.91 (0.79; 1.02)	0.86 (0.78; 0.93)	0.88 (0.77; 0.94)	0.35397
Alpha-2-antiplasmin	SERPINF2	0.91 (0.85; 0.97)	0.89 (0.85; 0.95)	0.96 (0.9; 1.02)	0.93 (0.83; 0.97)	0.100963
Alpha-2-HS-glycoprotein	AHSG	0.9 (0.82; 1.02)	0.45 (0.39; 0.55)	0.69 (0.46; 0.9)	0.46 (0.4; 0.58)	<0.001 pC-G<0.001 pC-I=0.02 pC-L<0.001 pG-I=0.02 pI-L<0.001
Alpha-2-macroglobulin	A2M	0.88 (0.74; 1.04)	0.85 (0.7; 1.01)	0.82 (0.63; 0.99)	0.78 (0.65; 0.98)	0.370806
Angiotensinogen	AGT	0.89 (0.8; 1)	0.96 (0.77; 1.06)	0.88 (0.76; 1.01)	0.92 (0.82; 1.01)	0.597126
Antithrombin-III	SERPINC1	0.91 (0.76; 1.02)	0.89 (0.73; 1.01)	0.87 (0.7; 1.03)	0.98 (0.82; 1.13)	0.39035
Apolipoprotein A-I	APOA1	1 (0.94; 1.06)	1.03 (0.96; 1.13)	1 (0.95; 1.06)	1.03 (0.96; 1.12)	0.135607
Apolipoprotein A-II	APOA2	0.91 (0.79; 1.02)	0.91 (0.77; 1.02)	0.99 (0.86; 1.14)	0.92 (0.79; 1.07)	0.507273
Apolipoprotein A-IV	APOA4	0.92 (0.7; 1.09)	1.03 (0.86; 1.23)	1.03 (0.8; 1.15)	1.08 (0.82; 1.2)	0.03 pC-G=0.04
Apolipoprotein B-100	APOB	0.91 (0.75; 1.09)	0.96 (0.81; 1.17)	0.82 (0.72; 1.14)	0.96 (0.77; 1.26)	0.35923
Apolipoprotein C-I	APOC1	0.88 (0.79; 0.98)	0.95 (0.75; 1.08)	0.86 (0.74; 0.97)	0.94 (0.83; 1.09)	0.143765
Apolipoprotein C-II	APOC2	0.92 (0.74; 1.01)	1.09 (0.79; 1.32)	0.89 (0.74; 1.01)	1.04 (0.78; 1.22)	0.006 pC-G = 0.006
Apolipoprotein C-III	APOC3	0.88 (0.78; 1)	1 (0.9; 1.18)	0.92 (0.8; 1.07)	0.94 (0.82; 1.15)	0.005 pC-G = 0.002
Apolipoprotein D	APOD	0.92 (0.78; 1.04)	0.95 (0.8; 1.13)	0.91 (0.81; 1.09)	0.97 (0.86; 1.23)	0.223331
Apolipoprotein E	APOE	0.9 (0.8; 1.02)	1 (0.87; 1.33)	1.01 (0.77; 1.14)	0.96 (0.8; 1.14)	0.02 pC-G = 0.005
Apolipoprotein L1	APOL1	0.9 (0.8; 1)	0.88 (0.77; 1.02)	0.88 (0.76; 1.05)	0.97 (0.85; 1.07)	0.244906
Apolipoprotein M	APOM	0.89 (0.8; 1)	0.86 (0.77; 0.98)	0.9 (0.86; 0.98)	0.91 (0.78; 0.99)	0.276323
Attractin	ATRN	0.91 (0.85; 0.96)	0.85 (0.74; 0.94)	0.86 (0.81; 0.93)	0.87 (0.73; 0.93)	0.02 pC-G = 0.01
Beta-2-glycoprotein 1	APOH	0.91 (0.78; 1.01)	0.93 (0.78; 1.11)	0.98 (0.88; 1.09)	0.94 (0.8; 1.04)	0.473544
C4b-binding protein alpha chain	C4BPA	0.89 (0.78; 0.96)	0.89 (0.75; 1.01)	0.79 (0.73; 0.96)	0.8 (0.63; 0.91)	0.03 pC-L = 0.01
Carboxypeptidase N catalytic chain	CPN1	0.92 (0.81; 1)	0.92 (0.79; 1.07)	0.93 (0.74; 1.03)	0.87 (0.76; 1.07)	0.922314
Carboxypeptidase N subunit 2	CPN2	0.91 (0.82; 0.98)	0.92 (0.81; 1.03)	0.87 (0.79; 0.92)	0.87 (0.78; 0.94)	0.237274
CD5 antigen-like	CD5L	0.93 (0.72; 1.22)	1.17 (0.91; 1.39)	0.9 (0.62; 1.04)	1.26 (1.11; 1.46)	<0.001 pC-G = 0.008 pC-L <0.001 pG-I=0.005 pI-L <0.001
Ceruloplasmin	CP	0.89 (0.83; 0.95)	0.86 (0.73; 0.97)	0.83 (0.75; 0.91)	0.83 (0.72; 0.91)	0.02 pC-L = 0.02
Cholinesterase	BCHE	0.91 (0.79; 1.01)	0.95 (0.81; 1.06)	0.97 (0.83; 1.16)	1.01 (0.81; 1.11)	0.153656
Clusterin	CLU	1 (0.93; 1.09)	1.08 (0.97; 1.19)	1.05 (0.95; 1.11)	1.1 (1.02; 1.23)	<0.001 pC-G = 0.004 pC-L <0.001
Coagulation factor X	F10	0.9 (0.81; 1)	0.97 (0.83; 1.1)	0.85 (0.68; 1.02)	0.9 (0.8; 1.01)	0.0779158
Coagulation factor XII	F12	0.87 (0.75; 1.05)	0.82 (0.69; 1)	0.87 (0.66; 1.13)	0.87 (0.62; 1.05)	0.57457
Complement C1r subcomponent	C1R	0.9 (0.83; 0.94)	0.77 (0.67; 0.83)	0.85 (0.79; 0.9)	0.79 (0.67; 0.82)	<0.001 pC-G<0.001 pC-L<0.001 pG-I=0.04 pI-L = 0.046
Complement C1r subcomponent-like protein	C1RL	0.9 (0.81; 0.97)	0.93 (0.84; 0.99)	0.91 (0.87; 0.95)	0.93 (0.86; 1.01)	0.308
Complement C1s subcomponent	C1S	0.9 (0.83; 0.97)	0.91 (0.83; 1)	0.89 (0.84; 0.96)	0.9 (0.79; 0.96)	0.857942
Complement C2	C2	0.86 (0.76; 1.03)	0.75 (0.63; 0.83)	0.72 (0.61; 0.86)	0.7 (0.57; 0.75)	<0.001 pC-G <0.001 pC-I = 0.02 pC-L <0.001
Complement C3	C3	0.92 (0.85; 0.96)	0.88 (0.8; 0.97)	0.9 (0.83; 0.93)	0.93 (0.78; 0.98)	0.861407
Complement C5	C5	0.9 (0.84; 0.95)	0.94 (0.88; 1)	0.89 (0.84; 0.95)	0.94 (0.87; 0.99)	0.0682406
Complement component C8 alpha chain	C8A	0.9 (0.81; 1.03)	0.98 (0.88; 1.09)	0.85 (0.71; 0.97)	1 (0.85; 1.09)	0.009 pG-I = 0.009 pI-L = 0.02
Complement component C8 beta chain	C8B	0.89 (0.8; 0.99)	0.87 (0.79; 0.94)	0.87 (0.82; 0.91)	0.85 (0.72; 0.94)	0.148216
Complement component C9	C9	0.89 (0.8; 0.97)	0.95 (0.81; 1.12)	0.82 (0.74; 0.89)	1 (0.82; 1.12)	0.004 pG-I = 0.01 pI-L = 0.007
Complement factor B	CFB	0.92 (0.8; 0.98)	0.88 (0.69; 1.08)	0.83 (0.75; 0.96)	0.8 (0.75; 0.88)	0.04 pC-L = 0.02
Complement_C4	C4A |C4B	0.91 (0.78; 1.11)	1.62 (1.34; 1.8)	0.89 (0.72; 1.06)	1.46 (1.31; 1.72)	<0.001 pC-G <0.001 pG-I<0.001 pC-L <0.001 pI-L<0.001
Fibronectin	FN1	0.9 (0.8; 1.04)	0.96 (0.82; 1.07)	0.95 (0.7; 1.13)	0.95 (0.75; 1.13)	0.570664
Fibulin-1	FBLN1	0.89 (0.81; 1.02)	0.84 (0.72; 0.95)	0.87 (0.71; 0.91)	0.9 (0.79; 1.01)	0.0851649
Gelsolin	GSN	0.89 (0.81; 0.94)	0.85 (0.73; 0.94)	0.89 (0.83; 0.97)	0.89 (0.84; 0.99)	0.136853
Haptoglobin	HP	0.92 (0.66; 1.07)	0.81 (0.53; 1.25)	0.94 (0.66; 1.17)	0.87 (0.6; 1.09)	0.5892
Hemoglobin subunit alpha	HBA1	0.77 (0.54; 1.09)	0.94 (0.69; 1.21)	0.96 (0.68; 1.28)	1.19 (0.86; 1.58)	0.002 pC-L < 0.001
Hemopexin	HPX	0.91 (0.85; 0.96)	0.94 (0.87; 1.08)	0.96 (0.88; 1.01)	0.94 (0.82; 0.98)	0.049 pC-G = 0.03
Heparin cofactor 2	SERPIND1	0.89 (0.81; 0.96)	0.89 (0.79; 1.01)	0.9 (0.82; 1.04)	0.95 (0.84; 1.06)	0.27844
Ig gamma-1 chain C region	IGHG1	0.89 (0.7; 1.06)	1.27 (0.97; 1.52)	1.07 (0.95; 1.52)	1.32 (1.04; 1.77)	<0.001 pC-G< 0.001 pC-I = 0.008 pC-L < 0.001
Ig mu heavy chain disease protein and Ig mu chain C	IGHM(P04220)	0.88 (0.71; 1.18)	0.8 (0.53; 1.08)	0.81 (0.59; 1.15)	1.02 (0.77; 1.24)	0.0990412
Immunoglobulin kappa variable 4-1	IGKV4-1	0.9 (0.74; 1.09)	0.8 (0.63; 0.96)	0.9 (0.74; 0.99)	0.92 (0.77; 1.07)	0.156087
Insulin-like growth factor-binding protein 3	IGFBP3	0.87 (0.79; 1)	1.94 (1.63; 2.25)	0.97 (0.86; 1.42)	2.27 (1.87; 2.34)	<0.001 pC-G < 0.001 pG-I<0.001 pC-L<0.001 pI-L<0.001
Insulin-like growth factor-binding protein complex acid labile subunit	IGFALS	0.89 (0.8; 1.01)	1.56 (1.39; 1.67)	0.96 (0.87; 1.25)	1.62 (1.41; 1.75)	<0.001 pC-G <0.001 pC-L<0.001 pG-I <0.001 pI-L<0.001
Kininogen-1	KNG1	0.88 (0.81; 0.97)	0.78 (0.67; 0.91)	0.74 (0.64; 0.9)	0.75 (0.67; 0.83)	<0.001 pC-G<0.001 pC-I = 0.004 pC-L <0.001
Leucine-rich alpha-2-glycoprotein	LRG1	0.87 (0.75; 1.01)	0.92 (0.73; 1.17)	0.84 (0.64; 0.97)	1.05 (0.84; 1.17)	0.008 pC-L =0.02 pI-L = 0.01
Lysozyme C	LYZ	0.9 (0.72; 1.06)	0.86 (0.72; 1.03)	0.87 (0.73; 1.16)	0.83 (0.67; 1.09)	0.815577
Neuropilin-2	NRP2	0.89 (0.79; 0.99)	1.03 (0.94; 1.16)	0.96 (0.88; 1.07)	1.05 (0.94; 1.21)	<0.001 pC-G <0.001 pC-L <0.001
Phosphatidylinositol-glycan-specific phospholipase D	GPLD1	0.9 (0.79; 1.03)	0.91 (0.79; 1.06)	0.93 (0.73; 0.99)	0.89 (0.74; 0.95)	0.649519
Phospholipid transfer protein	PLTP	0.89 (0.81; 1)	0.91 (0.82; 1.01)	0.93 (0.81; 1.04)	0.93 (0.77; 1.01)	0.9924
Pigment epithelium-derived factor	SERPINF1	0.89 (0.78; 0.98)	0.96 (0.88; 1.03)	0.89 (0.82; 0.98)	0.92 (0.74; 1.04)	0.0554886
Plasminogen	PLG	0.92 (0.86; 0.98)	0.96 (0.82; 1.03)	0.91 (0.82; 1)	0.94 (0.87; 1)	0.32348
Pregnancy zone protein	PZP	0.97 (0.34; 2.39)	1.56 (0.61; 2.91)	0.64 (0.23; 1.73)	1.34 (0.47; 2.11)	0.0809283
Prothrombin	F2	0.89 (0.83; 0.97)	0.83 (0.74; 0.94)	0.86 (0.75; 1.02)	0.81 (0.72; 0.89)	0.01 pC-G = 0.04 pC-L = 0.01
Retinol-binding protein 4	RBP4	0.92 (0.8; 1.04)	1.13 (1.05; 1.23)	0.99 (0.91; 1.17)	1.16 (1.01; 1.3)	<0.001 pC-G < 0.001 pC-I = 0.03 pC-L < 0.001
Serotransferrin	TF	0.88 (0.78; 1.07)	0.97 (0.85; 1.08)	0.93 (0.83; 1.1)	0.98 (0.87; 1.11)	0.105842
Serum albumin	ALB	0.92 (0.85; 0.97)	0.92 (0.8; 0.99)	1 (0.87; 1.07)	0.89 (0.86; 0.99)	0.0938788
Serum amyloid A-1 and A-2 proteins	SAA2	1 (0.61; 1.65)	1.17 (0.61; 1.78)	0.81 (0.56; 1.28)	0.82 (0.55; 1.13)	0.464676
Serum amyloid P-component	APCS	0.9 (0.75; 1.02)	0.95 (0.84; 1.1)	0.97 (0.88; 1.12)	0.9 (0.75; 1.01)	0.0687951
Serum paraoxonase/arylesterase 1	PONl	0.9 (0.78; 1.03)	0.84 (0.74; 1.04)	0.87 (0.73; 1.07)	0.95 (0.81; 1.06)	0.509743
Sex hormone-binding globulin	SHBG	0.91 (0.78; 1.04)	0.76 (0.65; 0.96)	0.73 (0.55; 0.99)	0.81 (0.65; 0.97)	0.02 pC-G = 0.03
Tetranectin	CLEC3B	0.9 (0.78; 1.07)	0.74 (0.66; 0.92)	0.88 (0.8; 1.03)	0.86 (0.79; 1.04)	0.001 pC-G < 0.001
Thyroxine-binding globulin	SERPINA7	0.91 (0.83; 0.98)	0.86 (0.77; 0.96)	0.92 (0.8; 1.01)	0.87 (0.76; 0.92)	0.129796
Transthyretin	TTR	0.91 (0.71; 1.05)	1.4 (1.03; 1.81)	1.12 (0.8; 1.27)	1.24 (1.06; 1.61)	<0.001 pC-G < 0.001 pC-L <0.001
Vitamin D-binding protein	GC	0.89 (0.84; 0.95)	0.94 (0.88; 1.01)	0.92 (0.88; 0.96)	0.94 (0.85; 1.01)	0.066829
Vitamin K-dependent protein S	PROS1	0.89 (0.83; 0.96)	0.88 (0.79; 1.03)	0.87 (0.8; 0.94)	0.95 (0.85; 1.07)	0.0984292
Vitronectin	VTN	0.89 (0.85; 0.95)	0.91 (0.83; 1.02)	0.94 (0.85; 1)	0.87 (0.82; 0.94)	0.345625
Zinc-alpha-2-glycoprotein	AZGP1	0.9 (0.8; 0.97)	0.91 (0.83; 1)	0.92 (0.83; 1.01)	0.91 (0.85; 0.98)	0.684302

## Sheet: Table S9
Table S9. Pathway enrichment analysis of differentially expressed proteins. Significantly enriched pathways (Reactome and WikiPathways) among the 31 proteins with altered levels across the four clinical groups (p < 0.05).
#term ID	term description	observed gene count	background gene count	strength	signal	false discovery rate	matching proteins in your network (labels)
Reactome database
HSA-977606	Regulation of Complement cascade	10	49	2.11	4.97	<0.001	C9,C2,F2,CLU,C8A,C4BPA,C4A,C4B,CFB,C1R
HSA-381426	Regulation of Insulin-like Growth Factor (IGF) transport and uptake by Insulin-like Growth Factor Binding Proteins (IGFBPs)	8	124	1.61	2.37	<0.001	APOE,CP,AHSG,F2,IGFBP3,C4A,IGFALS,KNG1
HSA-168249	Innate Immune System	14	1041	0.93	1.17	<0.001	TTR,C9,AHSG,C2,LRG1,F2,CLU,C8A,C4BPA,C4A,C4B,CFB,C1R,SERPINA3
HSA-975634	Retinoid metabolism and transport	6	44	1.94	2.53	<0.001	APOC3,TTR,APOE,APOA4,RBP4,APOC2
HSA-166663	Initial triggering of complement	5	24	2.12	2.47	<0.001	C2,C4A,C4B,CFB,C1R
HSA-174577	Activation of C3 and C5	4	7	2.56	2.51	<0.001	C2,C4A,C4B,CFB
HSA-8963888	Chylomicron assembly	4	10	2.41	2.31	<0.001	APOC3,APOE,APOA4,APOC2
HSA-8963901	Chylomicron remodeling	4	10	2.41	2.31	<0.001	APOC3,APOE,APOA4,APOC2
HSA-8957275	Post-translational protein phosphorylation	6	107	1.55	1.74	<0.001	APOE,CP,AHSG,IGFBP3,C4A,KNG1
HSA-166665	Terminal pathway of complement	3	8	2.38	1.62	<0.001	C9,CLU,C8A
HSA-8964058	HDL remodeling	3	10	2.28	1.53	<0.001	APOC3,APOE,APOC2
HSA-114608	Platelet degranulation	5	126	1.4	1.19	<0.001	AHSG,CLEC3B,CLU,SERPINA3,KNG1
HSA-76002	Platelet activation, signaling and aggregation	6	260	1.17	1	<0.001	AHSG,CLEC3B,F2,CLU,SERPINA3,KNG1
HSA-2453864	Retinoid cycle disease events	2	12	2.02	0.66	0.0213	TTR,RBP4
HSA-977225	Amyloid fiber formation	3	79	1.38	0.58	0.0251	TTR,APOE,APOA4
HSA-392499	Metabolism of proteins	10	1917	0.52	0.33	0.0388	TTR,APOE,CP,AHSG,F2,APOA4,IGFBP3,C4A,IGFALS,KNG1
HSA-8963889	Assembly of active LPL and LIPC lipase complexes	2	19	1.83	0.56	0.0388	APOA4,APOC2
Wikipathways
WP545	Complement activation	7	22	2.31	4.05	<0.001	C9,C2,C8A,C4A,C4B,CFB,C1R
WP5090	Complement system in neuronal development and plasticity	9	105	1.74	3.2	<0.001	C9,C2,CLU,C8A,C4BPA,C4A,C4B,CFB,C1R
WP558	Complement and coagulation cascades	8	58	1.94	3.54	<0.001	C9,C2,F2,CLU,C4B,CFB,C1R,KNG1
WP2806	Complement system	6	96	1.6	1.85	<0.001	C9,C2,C8A,C4BPA,C4A,CFB
WP430	Statin inhibition of cholesterol production	4	29	1.94	1.69	<0.001	APOC3,APOE,APOA4,APOC2
WP2328	Allograft rejection	5	88	1.56	1.47	<0.001	C9,C2,C8A,C4A,C4B
WP3601	Lipid particles composition	3	10	2.28	1.56	<0.001	APOC3,APOE,APOC2
WP1533	Vitamin B12 metabolism	4	50	1.71	1.38	<0.001	APOE,F2,HBA1,SERPINA3
WP5304	Cholesterol metabolism	4	72	1.55	1.15	<0.001	APOC3,APOE,APOA4,APOC2
WP5115	Network map of SARS-CoV-2 signaling pathway	5	218	1.16	0.84	0.0018	LRG1,C8A,IGFBP3,CFB,C1R
WP3941	Oxidative damage response	3	39	1.69	0.96	0.0027	C2,C4B,C1R
WP176	Folate metabolism	3	67	1.45	0.7	0.0117	F2,HBA1,SERPINA3
WP5110	Familial hyperlipidemia type 3	2	13	1.99	0.72	0.0149	APOE,APOA4
WP15	Selenium micronutrient network	3	84	1.36	0.63	0.0172	F2,HBA1,SERPINA3
WP5112	Familial hyperlipidemia type 5	2	15	1.93	0.69	0.0172	APOA4,APOC2
WP5323	Fatty Acids and Lipoproteins Transport in Hepatocytes	5	380	0.92	0.52	0.0172	APOC3,APOE,APOA4,CD5L,APOC2
WP4522	Metabolic pathway of LDL, HDL and TG, including diseases	2	17	1.87	0.68	0.0185	APOE,APOC2
WP5108	Familial hyperlipidemia type 1	2	18	1.85	0.67	0.0194	APOA4,APOC2
WP5111	Familial hyperlipidemia type 4	2	22	1.76	0.61	0.0265	APOA4,APOC2

## Sheet: Table S10
Table S10. Pathway enrichment analysis of proteins discriminating GDM subgroups. Significantly enriched pathways for proteins discriminating between isolated GDM, GDM+IUGR, and GDM+LGA.
#term ID	term description	observed gene count	background gene count	strength	signal	false discovery rate	matching proteins in your network (labels)
Reactome
HSA-166665	Terminal pathway of complement	2	8	2.79	1.12	0.0148	C8A,C8B
Wikipathways
WP545	Complement activation	2	22	2.35	0.91	0.0309	C8A,C8B

[truncated: 2 more sheets: Table S11, Table S12]
